# Supplementary material for: Tracking key virulence loci encoding aerobactin and salmochelin siderophore synthesis in Klebsiella pneumoniae
Source: Genome Med. 2018 Oct 29;10:77. doi: 10.1186/s13073-018-0587-5 (PMC6205773; doi:10.1186/s13073-018-0587-5)
Supplement: Supplementary file 1 — Strain information for genomes included in this study. (XLS 426 kb) [file 13073_2018_587_MOESM1_ESM.xls]

## Sheet: Data
biosample	accession	strain	year	source	specimen	country	Species	ybt_clb	ICEKp	chr_ST	CG	iuc_iro	iuc_lineage	AbST	iro_lineage	SmST	rmpA_copies	iro_iuc_MGE_summary	FIBK_FIB_replicon	identity_KpVP1_FIBK	identity_KpVP2_FIBK	K_locus	K_locus_confidence
SAMEA3357004	ERR1023772	INF039	2013	human	blood	Australia	Klebsiella pneumoniae	-	-	novel ST	-	-	-	-	-	-	-	-	-	-	-	KL22	Very high
SAMEA3357026	ERR1023784	INF051	2013	human	BAL	Australia	Klebsiella pneumoniae	ybt	ICEKp9	novel ST	-	-	-	-	-	-	-	-	-	-	-	KL16	Very high
SAMEA3357108	ERR1008651	INF092	2013	human	sputum	Australia	Klebsiella pneumoniae	-	-	novel ST	-	-	-	-	-	-	-	-	-	-	-	KL131	Very high
SAMEA3357168	ERR1023857	INF220	2013	human	Sputum	Australia	Klebsiella pneumoniae	-	-	novel ST	-	-	-	-	-	-	-	-	-	-	-	KL14	Good
SAMEA3357187	ERR1008772	INF319	2014	human	urine	Australia	Klebsiella pneumoniae	-	-	novel ST	-	-	-	-	-	-	-	-	-	-	-	KL25	High
SAMEA3357281	ERR1015297	KSB1_4A	2013	human	rectal swab	Australia	Klebsiella pneumoniae	-	-	novel ST	-	-	-	-	-	-	-	-	-	-	-	KL27	Very high
SAMEA3357336	ERR1023639	KSB1_5F	2013	human	rectal swab	Australia	Klebsiella pneumoniae	-	-	novel ST	-	-	-	-	-	-	-	-	-	-	-	KL36	Very high
SAMEA3357396	ERR1023681	KSB2_7A	2014	human	rectal swab	Australia	Klebsiella pneumoniae	-	-	novel ST	-	-	-	-	-	-	-	-	-	-	-	KL8	Very high
SAMEA3357398	ERR1023682	KSB2_8A	2014	human	rectal swab	Australia	Klebsiella pneumoniae	-	-	novel ST	-	-	-	-	-	-	-	-	-	-	-	KL117	Perfect
SAMN06112195	SRR5082468	KSB1_7B	2013	human	rectal swab	Australia	Klebsiella pneumoniae	-	-	novel ST	-	-	-	-	-	-	-	-	-	-	-	KL21	Good
SAMN06112217	SRR5082450	KSB1_10I	2014	human	rectal swab	Australia	Klebsiella pneumoniae	-	-	novel ST	-	-	-	-	-	-	-	-	-	-	-	KL13	Good
SAMN06112137	SRR5082335	A0336002	unknown	human	unknown	Australia	Klebsiella pneumoniae	-	-	novel ST	-	-	-	-	-	-	-	-	-	-	-	KL60	Good
SAMN03853252	SRR2098780	Kpn0067	2012	human	Clinical	USA	Klebsiella pneumoniae	-	-	novel ST	-	-	-	-	-	-	-	-	-	-	-	KL110	Good
SAMEA1713009	ERR257666	unknown	2009	human	blood	UK	Klebsiella pneumoniae	-	-	novel ST	-	-	-	-	-	-	-	-	-	-	-	KL6	Very high
SAMEA1713039	ERR257658	unknown	2009	human	blood	UK	Klebsiella pneumoniae	-	-	novel ST	-	-	-	-	-	-	-	-	-	-	-	KL6	Very high
SAMEA1713066	ERR257598	unknown	2006	human	blood	UK	Klebsiella pneumoniae	-	-	novel ST	-	-	-	-	-	-	-	-	-	-	-	KL22	Very high
SAMEA1920548	ERR304788	unknown	2007	human	blood	UK	Klebsiella pneumoniae	-	-	novel ST	-	-	-	-	-	-	-	-	-	-	-	KL20	Very high
SAMEA882001	ERS005750	AJ033	2001	human	respiratory	Australia	Klebsiella pneumoniae	-	-	novel ST	-	-	-	-	-	-	-	-	-	-	-	KL81	Good
SAMEA882054	ERS012017	09-2072m	2009	human	sterile	Vietnam	Klebsiella pneumoniae	-	-	novel ST	-	-	-	-	-	-	-	-	-	-	-	KL133	None
SAMEA882073	ERS005773	AJ188	2002	human	urine	Australia	Klebsiella pneumoniae	-	-	novel ST	-	-	-	-	-	-	-	-	-	-	-	KL5	Very high
SAMEA882128	ERS011983	QMP M1-967	2007	human	intestinal biopsy	USA	Klebsiella pneumoniae	-	-	novel ST	-	-	-	-	-	-	-	-	-	-	-	KL46	Good
SAMEA882202	ERS005770	AJ158	2002	human	urine	Australia	Klebsiella pneumoniae	-	-	novel ST	-	-	-	-	-	-	-	-	-	-	-	KL22	None
SAMEA882284	ERS011998	QMP M2-484	2007	bovine	intestinal	USA	Klebsiella pneumoniae	-	-	novel ST	-	-	-	-	-	-	-	-	-	-	-	KL56	Good
SAMN01731171	GCA_000300735.2	KpO3210	2012	human	blood	Spain	Klebsiella pneumoniae	-	-	novel ST	-	-	-	-	-	-	-	-	-	-	-	KL151	Low
SAMN02356585	GCA_000567145.1	BIDMC 46b	2013	human	urine	USA	Klebsiella pneumoniae	-	-	novel ST	-	-	-	-	-	-	-	-	-	-	-	KL21	Good
SAMN02356606	GCA_000566885.1	UCI 26	unknown	human	urine	USA	Klebsiella pneumoniae	-	-	novel ST	-	-	-	-	-	-	-	-	-	-	-	KL30	Good
SAMN02581266	GCA_000688195.1	UCI 60	unknown	human	urine	USA	Klebsiella pneumoniae	-	-	novel ST	-	-	-	-	-	-	-	-	-	-	-	KL28	Very high
SAMN03197386	GCF_001062915.1	194_KPNE	2012	human	urine	USA	Klebsiella pneumoniae	-	-	novel ST	-	-	-	-	-	-	-	-	-	-	-	KL117	Very high
SAMN03274783	GCA_001006265.1	yzusk-4	2007	Food	rugao ham	China	Klebsiella pneumoniae	-	-	novel ST	-	-	-	-	-	-	-	-	-	-	-	KL107	None
SAMN03280303	GCF_001032205.1	CHS162	2014	human	unknown	USA	Klebsiella pneumoniae	-	-	novel ST	-	-	-	-	-	-	-	-	-	-	-	KL3	Very high
SAMN03280401	GCF_001033765.1	MGH112	2014	human	unknown	unknown	Klebsiella pneumoniae	-	-	novel ST	-	-	-	-	-	-	-	-	-	-	-	KL116	High
SAMEA1905079	ERR276986	unknown	2011	human	unknown	UK	Klebsiella pneumoniae	-	-	novel ST	-	-	-	-	-	-	-	-	-	-	-	KL27	Perfect
SAMEA1905108	ERR276973	unknown	2011	human	unknown	UK	Klebsiella pneumoniae	-	-	novel ST	-	-	-	-	-	-	-	-	-	-	-	KL13	Good
SAMEA1905169	ERR276932	unknown	2011	human	unknown	UK	Klebsiella pneumoniae	ybt	ICEKp4	novel ST	-	-	-	-	-	-	-	-	-	-	-	KL39	Good
SAMEA3183597	ERR720253	TG12378	2000	human	respiratory tract	USA	Klebsiella pneumoniae	-	-	novel ST	-	-	-	-	-	-	-	-	-	-	-	KL39	Good
SAMEA3209375	ERR732775	TG01970	2006	human	respiratory tract	USA	Klebsiella pneumoniae	-	-	novel ST	-	-	-	-	-	-	-	-	-	-	-	KL24	Very high
SAMEA3357065	ERR1008630	INF071	2013	human	urine	Australia	Klebsiella pneumoniae	-	-	novel ST	-	-	-	-	-	-	-	-	FIBK	90.41	98.52	KL48	High
SAMEA3357150	ERR1023848	INF211	2013	human	sputum	Australia	Klebsiella pneumoniae	-	-	novel ST	-	-	-	-	-	-	-	-	FIBK	90.41	99.31	KL64	Very high
SAMEA3357191	ERR1008774	INF321	2014	human	urine	Australia	Klebsiella pneumoniae	-	-	novel ST	-	-	-	-	-	-	-	-	FIBK	90.41	99.6	KL153	Good
SAMEA3357262	ERR1015290	INF358	2014	human	urine	Australia	Klebsiella pneumoniae	ybt	plasmid	novel ST	-	-	-	-	-	-	-	-	FIBK	99.8	90.6	KL62	Very high
SAMEA3357317	ERR1015318	KSB1_4D	2013	human	rectal swab	Australia	Klebsiella pneumoniae	-	-	novel ST	-	-	-	-	-	-	-	-	FIBK	90.8	98.62	KL46	Good
SAMEA3357319	ERR1015320	KSB1_7D	2013	human	rectal swab	Australia	Klebsiella pneumoniae	-	-	novel ST	-	-	-	-	-	-	-	-	FIBK	90.41	99.6	KL117	Very high
SAMEA3357323	ERR1015322	KSB1_2E	2013	human	rectal swab	Australia	Klebsiella pneumoniae	ybt	plasmid	novel ST	-	-	-	-	-	-	-	-	FIBK	99.8	90.41	KL56	Perfect
SAMEA3357327	ERR1023630	KSB1_6E	2013	human	throat	Australia	Klebsiella pneumoniae	-	-	novel ST	-	-	-	-	-	-	-	-	FIBK	90.8	98.62	KL14	Very high
SAMEA3357330	ERR1023633	KSB1_9E	2013	human	throat	Australia	Klebsiella pneumoniae	-	-	novel ST	-	-	-	-	-	-	-	-	FIBK	90.41	99.6	KL10	Very high
SAMEA3357410	ERR1023687	KSB2_3B	2014	human	rectal swab	Australia	Klebsiella pneumoniae	-	-	novel ST	-	-	-	-	-	-	-	-	FIBK	90.31	98.42	KL16	Perfect
SAMN06112201	SRR5082481	KSB1_4I	2014	human	rectal swab	Australia	Klebsiella pneumoniae	-	-	novel ST	-	-	-	-	-	-	-	-	FIBK	90.41	99.6	KL38	Very high
SAMN06112209	SRR5082457	KSB1_9I	2014	human	rectal swab	Australia	Klebsiella pneumoniae	-	-	novel ST	-	-	-	-	-	-	-	-	FIBK	90.41	99.6	KL141	Very high
SAMN06112144	SRR5082330	A0052072	2008	human	blood	Australia	Klebsiella pneumoniae	ybt	ICEKp4	novel ST	-	-	-	-	-	-	-	-	FIBK	99.8	90.6	KL61	Very high
SAMEA1712947	ERR257628	unknown	2010	human	abdomen	UK	Klebsiella pneumoniae	-	-	novel ST	-	-	-	-	-	-	-	-	FIBK	90.41	98.32	KL10	Very high
SAMEA1973432	ERR314501	unknown	2012	human	sterile fluid	UK	Klebsiella pneumoniae	-	-	novel ST	-	-	-	-	-	-	-	-	FIBK	90.41	98.32	KL10	Good
SAMEA2054831	ERR314419	unknown	2011	human	blood	UK	Klebsiella pneumoniae	-	-	novel ST	-	-	-	-	-	-	-	-	FIBK	90.41	98.32	KL10	Good
SAMEA882004	ERS005757	AJ056	2001	human	respiratory	Australia	Klebsiella pneumoniae	ybt	plasmid	novel ST	-	-	-	-	-	-	-	-	FIBK	99.8	90.41	KL49	Good
SAMEA882062	ERS012033	1523	2005	human	sterile	Indonesia	Klebsiella pneumoniae	-	-	novel ST	-	-	-	-	-	-	-	-	FIBK	99.6	90.41	KL14	Very high
SAMEA882090	ERS011990	QMP M1-980	2007	human	intestinal biopsy	USA	Klebsiella pneumoniae	-	-	novel ST	-	-	-	-	-	-	-	-	FIBK	90.41	99.31	KL143	None
SAMEA882095	ERS011997	QMP M1-418	2005	environment	environment	USA	Klebsiella pneumoniae	-	-	novel ST	-	-	-	-	-	-	-	-	FIBK	99.7	90.5	KL143	None
SAMEA882129	ERS011980	QMP M1-963	2007	human	intestinal biopsy	USA	Klebsiella pneumoniae	-	-	novel ST	-	-	-	-	-	-	-	-	FIBK	99.6	90.41	KL24	Good
SAMEA882255	ERS011988	QMP M1-975	2007	human	intestinal biopsy	USA	Klebsiella pneumoniae	-	-	novel ST	-	-	-	-	-	-	-	-	FIBK	90.41	99.31	KL64	Very high
SAMEA882257	ERS012040	QMP Z4-712	2006	bovine	sterile	USA	Klebsiella pneumoniae	-	-	novel ST	-	-	-	-	-	-	-	-	FIBK	99.8	90.6	KL118	Very high
SAMEA882294	ERS011991	QMP M1-029	2005	bovine	intestinal	USA	Klebsiella pneumoniae	-	-	novel ST	-	-	-	-	-	-	-	-	FIBK	99.7	90.5	KL107	None
SAMEA2689780	ERR695652	NCTC10314	1960	unknown	unknown	UK	Klebsiella pneumoniae	-	-	novel ST	-	-	-	-	-	-	-	-	FIBK	99.6	90.41	KL149	Very high
SAMEA3251434	ERR902048	NCTC11358	unknown	unknown	unknown	unknown	Klebsiella pneumoniae	-	-	novel ST	-	-	-	-	-	-	-	-	FIBK	90.41	98.52	KL35	Perfect
SAMEA2602986	GCF_000822965.1	S_92SGR	2012	human	unknown	Italy	Klebsiella pneumoniae	-	-	novel ST	-	-	-	-	-	-	-	-	FIBK	90.8	98.62	KL122	Very high
SAMN03197060	GCF_001060275.1	1098_KPNE	2013	human	urine	USA	Klebsiella pneumoniae	ybt	plasmid	novel ST	-	-	-	-	-	-	-	-	FIBK	99.8	90.41	KL127	Good
SAMN03197693	GCF_001063525.1	500_KPNE	2012	human	BAL	USA	Klebsiella pneumoniae	ybt	ICEKp5	novel ST	-	-	-	-	-	-	-	-	FIBK	95.75	90.7	KL18	Very high
SAMN03197694	GCF_001065235.1	501_KPNE	2012	human	sputum	USA	Klebsiella pneumoniae	ybt	ICEKp5	novel ST	-	-	-	-	-	-	-	-	FIBK	95.75	90.7	KL18	Very high
SAMN03198053	GCF_001066585.1	845_KPNE	2013	human	urine	USA	Klebsiella pneumoniae	-	-	novel ST	-	-	-	-	-	-	-	-	FIBK	90.31	99.41	KL105	Very high
SAMN03198093	GCF_001066725.1	887_KPNE	2013	human	urine	USA	Klebsiella pneumoniae	ybt	ICEKp5	novel ST	-	-	-	-	-	-	-	-	FIBK	95.75	90.7	KL18	None
SAMN03273576	GCA_000809125.1	JT4	2013	human	rectal swab	Singapore	Klebsiella pneumoniae	-	-	novel ST	-	-	-	-	-	-	-	-	FIBK	96.14	90.9	KL102	Very high
SAMN03280279	GCF_001185915.1	CHS136	2014	human	unknown	USA	Klebsiella pneumoniae	-	-	novel ST	-	-	-	-	-	-	-	-	FIBK	99.51	90.41	KL15	Very high
SAMN03280419	GCF_001034135.1	BIDMC96	2014	human	unknown	unknown	Klebsiella pneumoniae	-	-	novel ST	-	-	-	-	-	-	-	-	FIBK	99.6	90.41	KL125	High
SAMEA1904978	ERR276970	unknown	2011	human	unknown	UK	Klebsiella pneumoniae	-	-	novel ST	-	-	-	-	-	-	-	-	FIBK	90.7	99.11	KL61	Good
SAMEA1905004	ERR276985	unknown	2011	human	unknown	UK	Klebsiella pneumoniae	-	-	novel ST	-	-	-	-	-	-	-	-	FIBK	90.6	98.71	KL109	Good
SAMEA1905056	ERR276978	unknown	2011	human	unknown	UK	Klebsiella pneumoniae	-	-	novel ST	-	-	-	-	-	-	-	-	FIBK	90.7	99.11	KL61	Very high
SAMEA3183591	ERR720247	TG12336	2006	human	blood	USA	Klebsiella pneumoniae	-	-	novel ST	-	-	-	-	-	-	-	-	FIBK	99.51	90.41	KL68	None
SAMEA2004977	ERR314347	M426	1940	unknown	unknown	unknown	Klebsiella pneumoniae	-	-	novel ST	-	-	-	-	-	-	-	-	FIBK	90.5	99.8	KL43	Good
SAMEA3357052	ERR1008701	INF144	2013	human	blood	Australia	Klebsiella pneumoniae	-	-	novel ST	CG111	-	-	-	-	-	-	-	FIBK	90.7	98.52	KL63	Very high
SAMEA3357100	ERR1008647	INF088	2013	human	urine	Australia	Klebsiella pneumoniae	-	-	novel ST	CG111	-	-	-	-	-	-	-	FIBK	90.41	99.31	KL113	Good
SAMEA3356969	ERR1008660	INF101	2013	human	urine	Australia	Klebsiella pneumoniae	ybt+clb	ICEKp10	novel ST	CG133	-	-	-	-	-	-	-	FIBK	90.8	98.62	KL116	High
SAMEA2054090	ERR314520	unknown	2011	human	sterile fluid	UK	Klebsiella pneumoniae	ybt	ICEKp4	novel ST	CG14/15	-	-	-	-	-	-	-	-	-	-	KL24	Good
SAMN03076169	GCF_000788005.1	101712	2007	human	wound	USA	Klebsiella pneumoniae	ybt	ICEKp4	novel ST	CG14/15	-	-	-	-	-	-	-	FIBK	90.6	99.01	KL112	Very high
SAMN02885366	SRR1508830	PMK10	2012	human	blood	Nepal	Klebsiella pneumoniae	ybt	ICEKp12	novel ST	CG14/15	-	-	-	-	-	-	-	FIBK	90.41	98.52	KL112	Very high
SAMEA3357005	ERR1023773	INF040	2013	human	urine	Australia	Klebsiella pneumoniae	-	-	novel ST	CG17/20	-	-	-	-	-	-	-	FIBK	90.41	99.6	KL28	Very high
SAMEA3357015	ERR1023778	INF045	2013	human	urine	Australia	Klebsiella pneumoniae	-	-	novel ST	CG17/20	-	-	-	-	-	-	-	FIBK	90.41	99.6	KL2	Very high
SAMEA3357157	ERR1008756	INF300	2014	human	urine	Australia	Klebsiella pneumoniae	ybt	ICEKp11	novel ST	CG17/20	-	-	-	-	-	-	-	FIBK	90.8	98.62	KL25	High
SAMEA1712997	ERR257644	unknown	2010	human	hip	UK	Klebsiella pneumoniae	-	-	novel ST	CG17/20	-	-	-	-	-	-	-	FIBK	90.41	99.31	KL58	Very high
SAMEA3356966	ERR1008658	INF099	2013	human	urine	Australia	Klebsiella pneumoniae	-	-	novel ST	CG230	-	-	-	-	-	-	-	-	-	-	KL102	Very high
SAMEA3356981	ERR1008668	INF109	2013	human	BAL	Australia	Klebsiella pneumoniae	ybt	ICEKp3	novel ST	CG231	-	-	-	-	-	-	-	-	-	-	KL63	Very high
SAMN03197204	GCF_001061315.1	1239_KPNE	2013	human	fluid	USA	Klebsiella pneumoniae	-	-	novel ST	CG253	-	-	-	-	-	-	-	FIBK	90.41	99.7	KL24	Good
SAMEA1905088	ERR276929	unknown	2011	human	unknown	UK	Klebsiella pneumoniae	ybt	ICEKp5	novel ST	CG253	-	-	-	-	-	-	-	FIBK	90.41	99.6	KL18	Perfect
SAMEA1905144	ERR276964	unknown	2011	human	unknown	UK	Klebsiella pneumoniae	ybt	ICEKp5	novel ST	CG253	-	-	-	-	-	-	-	FIBK	90.41	99.6	KL18	Perfect
SAMEA3183588	ERR720244	TG04601	2005	human	blood	USA	Klebsiella pneumoniae	-	-	novel ST	CG258	-	-	-	-	-	-	-	-	-	-	KL15	Very high
SAMEA3357077	ERR1023800	INF157	2013	human	blood	Australia	Klebsiella pneumoniae	ybt	ICEKp12	novel ST	CG258	-	-	-	-	-	-	-	FIBK	90.41	98.52	KL15	Very high
SAMN02631003	SRR1166950	1752_ST258	2005	human	unknown	USA	Klebsiella pneumoniae	-	-	novel ST	CG258	-	-	-	-	-	-	-	FIBK	90.41	98.52	KL106	Good
SAMN02631004	SRR1166951	1753_ST258	2006	human	unknown	USA	Klebsiella pneumoniae	-	-	novel ST	CG258	-	-	-	-	-	-	-	FIBK	90.41	98.52	KL107	None
SAMEA2602955	GCF_000822345.1	S_57BG	2011	human	unknown	Italy	Klebsiella pneumoniae	ybt	ICEKp2	novel ST	CG258	-	-	-	-	-	-	-	FIBK	90.41	98.52	KL106	None
SAMN03280352	GCF_001032935.1	CHS211	2014	human	unknown	USA	Klebsiella pneumoniae	-	-	novel ST	CG258	-	-	-	-	-	-	-	FIBK	90.41	98.52	KL125	High
SAMEA3357308	ERR1015309	KSB1_5C	2013	human	rectal swab	Australia	Klebsiella pneumoniae	-	-	novel ST	CG27	-	-	-	-	-	-	-	FIBK	90.41	99.6	KL31	Good
SAMEA3357349	ERR1023652	KSB1_10G	2014	human	rectal swab	Australia	Klebsiella pneumoniae	-	-	novel ST	CG27	-	-	-	-	-	-	-	FIBK	90.41	99.6	KL30	Good
SAMN03853251	SRR2098778	Kpn0037	2012	pork	Food	USA	Klebsiella pneumoniae	-	-	novel ST	CG27	-	-	-	-	-	-	-	FIBK	90.41	99.6	KL48	None
SAMEA3357179	ERR1008767	INF314	2014	human	urine	Australia	Klebsiella pneumoniae	-	-	novel ST	CG29	-	-	-	-	-	-	-	FIBK	90.7	98.52	KL30	Good
SAMEA1572908	ERR204292	M19	unknown	unknown	unknown	unknown	Klebsiella pneumoniae	ybt	ICEKp4	novel ST	CG29	-	-	-	-	-	-	-	FIBK	90.31	99.6	KL54	Very high
SAMEA882092	ERS011992	QMP M1-414	2005	environment	environment	USA	Klebsiella pneumoniae	-	-	novel ST	CG322	-	-	-	-	-	-	-	FIBK	99.8	90.6	KL17	Very high
SAMEA2602978	GCF_000822805.1	S_84RE	2012	human	unknown	Italy	Klebsiella pneumoniae	-	-	novel ST	CG322	-	-	-	-	-	-	-	FIBK	90.41	99.7	KL17	Very high
SAMEA3357266	ERR1015292	INF360	2014	human	urine	Australia	Klebsiella pneumoniae	-	-	novel ST	CG323	-	-	-	-	-	-	-	-	-	-	KL21	High
SAMEA3357154	ERR1023850	INF213	2013	human	urine	Australia	Klebsiella pneumoniae	-	-	novel ST	CG323	-	-	-	-	-	-	-	FIB,FIBK	90.8	98.62	KL21	Perfect
SAMEA3357302	ERR1008752	INF295	2014	human	urine	Australia	Klebsiella pneumoniae	-	-	novel ST	CG323	-	-	-	-	-	-	-	FIBK	90.8	98.62	KL21	Perfect
SAMN03853254	SRR2098785	Kpn0070	2012	human	Clinical	USA	Klebsiella pneumoniae	-	-	novel ST	CG34	-	-	-	-	-	-	-	FIBK	90.41	99.6	KL110	High
SAMN03197849	GCF_001065795.1	648_KPNE	2013	human	sputum	USA	Klebsiella pneumoniae	-	-	novel ST	CG34	-	-	-	-	-	-	-	FIBK	90.41	99.6	KL62	Good
SAMN03280315	GCF_001032425.1	CHS174	2014	human	unknown	USA	Klebsiella pneumoniae	ybt	plasmid	novel ST	CG35	-	-	-	-	-	-	-	FIBK	90.5	99.8	KL13	Very high
SAMEA3357048	ERR1008699	INF141	2013	human	blood	Australia	Klebsiella pneumoniae	ybt	ICEKp5	novel ST	CG36	-	-	-	-	-	-	-	-	-	-	KL20	Very high
SAMEA2602979	GCF_000822825.1	S_85RE	2012	human	unknown	Italy	Klebsiella pneumoniae	-	-	novel ST	CG37	-	-	-	-	-	-	-	-	-	-	KL38	Good
SAMEA3357092	ERR1023805	INF166	2013	human	sputum	Australia	Klebsiella pneumoniae	ybt	plasmid	novel ST	CG37	-	-	-	-	-	-	-	FIBK	99.41	90.31	KL15	Very high
SAMEA3357094	ERR1023806	INF167	2013	human	urine	Australia	Klebsiella pneumoniae	ybt	plasmid	novel ST	CG37	-	-	-	-	-	-	-	FIBK	99.41	90.31	KL15	Very high
SAMEA3356973	ERR1008663	INF104	2013	human	urine	Australia	Klebsiella pneumoniae	ybt	ICEKp4	novel ST	CG45	-	-	-	-	-	-	-	FIBK	90.41	98.52	KL24	Very high
SAMEA3357037	ERR1008694	INF135	2013	human	tissue	Australia	Klebsiella pneumoniae	ybt	ICEKp4	novel ST	CG45	-	-	-	-	-	-	-	FIBK	90.41	98.52	KL24	Very high
SAMEA3357057	ERR1023797	INF067	2013	human	tissue	Australia	Klebsiella pneumoniae	ybt	ICEKp4	novel ST	CG45	-	-	-	-	-	-	-	FIBK	90.41	98.52	KL24	High
SAMEA3357089	ERR1008642	INF083	2013	human	urine	Australia	Klebsiella pneumoniae	-	-	novel ST	CG45	-	-	-	-	-	-	-	FIBK	90.6	98.71	KL22	Very high
SAMEA3357106	ERR1008650	INF091	2013	human	urine	Australia	Klebsiella pneumoniae	ybt	ICEKp4	novel ST	CG45	-	-	-	-	-	-	-	FIBK	90.41	98.52	KL24	Very high
SAMEA1904972	ERR276934	unknown	2011	human	unknown	UK	Klebsiella pneumoniae	ybt	ICEKp4	novel ST	CG45	-	-	-	-	-	-	-	FIBK	99.31	90.41	KL24	Very high
SAMN03197936	GCF_001066095.1	731_KPNE	2013	human	sputum	USA	Klebsiella pneumoniae	-	-	novel ST	CG661	-	-	-	-	-	-	-	-	-	-	KL151	Very high
SAMD00009972	GCA_000614665.1	JCM 1662	unknown	unknown	unknown	unknown	Klebsiella pneumoniae	ybt+clb	ICEKp10	novel ST	CG3	iro*	-	-	-	-	1	-	FIBK	99.8	90.5	KL3	None
SAMEA2273599	ERR486346	k839	2004	human	blood	UK	Klebsiella pneumoniae	-	-	ST1	-	-	-	-	-	-	-	-	-	-	-	KL45	Good
SAMEA2072948	ERR349784	209	2012	human	rectal swab	Nepal	Klebsiella pneumoniae	-	-	ST1	-	-	-	-	-	-	-	-	FIBK	90.41	98.32	KL17	Perfect
SAMEA2073127	ERR349806	321	2012	human	urine	Nepal	Klebsiella pneumoniae	-	-	ST1	-	-	-	-	-	-	-	-	FIBK	90.41	98.32	KL17	Perfect
SAMEA882156	ERS011835	K290N	2005	human	respiratory	Vietnam	Klebsiella pneumoniae	-	-	ST1	-	-	-	-	-	-	-	-	FIBK	99.6	90.41	KL19	High
SAMEA2273584	ERR486335	k699	2003	human	blood	UK	Klebsiella pneumoniae	-	-	ST1	-	-	-	-	-	-	-	-	FIBK	90.41	98.52	KL45	Very high
SAMEA2273595	ERR486759	k813	2004	human	blood	UK	Klebsiella pneumoniae	-	-	ST1	-	-	-	-	-	-	-	-	FIBK	90.41	98.52	KL45	Very high
SAMEA2273626	ERR486762	k951	2004	human	blood	UK	Klebsiella pneumoniae	-	-	ST1	-	-	-	-	-	-	-	-	FIBK	90.41	98.52	KL45	Very high
SAMEA2273659	ERR474483	k1207	2005	human	blood	UK	Klebsiella pneumoniae	-	-	ST1	-	-	-	-	-	-	-	-	FIBK	90.41	98.52	KL45	Very high
SAMEA2273661	ERR474485	k1210	2005	human	blood	UK	Klebsiella pneumoniae	-	-	ST1	-	-	-	-	-	-	-	-	FIBK	90.41	98.52	KL45	Very high
SAMEA3357324	ERR1015323	KSB1_3E	2013	human	rectal swab	Australia	Klebsiella pneumoniae	-	-	ST10	-	-	-	-	-	-	-	-	FIBK	90.41	99.6	KL37	Good
SAMEA1713037	ERR257673	unknown	2008	human	blood	UK	Klebsiella pneumoniae	ybt	ICEKp3	ST101	CG43	-	-	-	-	-	-	-	-	-	-	KL17	Perfect
SAMEA1713049	ERR257603	unknown	2009	human	blood	UK	Klebsiella pneumoniae	ybt	ICEKp3	ST101	CG43	-	-	-	-	-	-	-	-	-	-	KL17	Perfect
SAMEA1713063	ERR257669	unknown	2011	human	blood	UK	Klebsiella pneumoniae	ybt	ICEKp3	ST101	CG43	-	-	-	-	-	-	-	-	-	-	KL17	Perfect
SAMEA1713072	ERR257683	unknown	2010	human	blood	UK	Klebsiella pneumoniae	ybt	ICEKp3	ST101	CG43	-	-	-	-	-	-	-	-	-	-	KL17	Perfect
SAMEA1713087	ERR257677	unknown	2011	human	unknown	UK	Klebsiella pneumoniae	ybt	ICEKp3	ST101	CG43	-	-	-	-	-	-	-	-	-	-	KL17	Perfect
SAMEA2273569	ERR486321	k548	2003	human	blood	UK	Klebsiella pneumoniae	ybt	ICEKp3	ST101	CG43	-	-	-	-	-	-	-	-	-	-	KL17	Perfect
SAMEA2273643	ERR474469	k1061	2005	human	blood	UK	Klebsiella pneumoniae	ybt	ICEKp3	ST101	CG43	-	-	-	-	-	-	-	-	-	-	KL17	Perfect
SAMEA2273748	ERR474547	k1798	2008	human	blood	UK	Klebsiella pneumoniae	-	-	ST101	CG43	-	-	-	-	-	-	-	-	-	-	KL106	Very high
SAMEA2273763	ERR486798	k1953	2008	human	blood	UK	Klebsiella pneumoniae	ybt	ICEKp3	ST101	CG43	-	-	-	-	-	-	-	-	-	-	KL17	Perfect
SAMEA2273782	ERR486802	k1070	2005	human	blood	UK	Klebsiella pneumoniae	ybt	ICEKp3	ST101	CG43	-	-	-	-	-	-	-	-	-	-	KL17	Perfect
SAMEA2273805	ERR486413	k2311	2010	human	blood	UK	Klebsiella pneumoniae	ybt	ICEKp3	ST101	CG43	-	-	-	-	-	-	-	-	-	-	KL17	Perfect
SAMEA3357230	ERR1008718	INF253	2013	human	urine	Australia	Klebsiella pneumoniae	ybt	ICEKp3	ST101	CG43	-	-	-	-	-	-	-	FIBK	90.8	98.62	KL17	Perfect
SAMEA1712941	ERR257601	unknown	2007	human	blood	UK	Klebsiella pneumoniae	ybt	ICEKp3	ST101	CG43	-	-	-	-	-	-	-	FIBK	90.8	98.62	KL17	Perfect
SAMEA1712983	ERR257633	unknown	2007	human	blood	UK	Klebsiella pneumoniae	ybt	ICEKp3	ST101	CG43	-	-	-	-	-	-	-	FIBK	90.8	98.62	KL17	Perfect
SAMEA1712987	ERR257681	unknown	2008	human	blood	UK	Klebsiella pneumoniae	ybt	ICEKp3	ST101	CG43	-	-	-	-	-	-	-	FIBK	90.41	98.52	KL17	Perfect
SAMEA1712989	ERR257691	unknown	2010	human	blood	UK	Klebsiella pneumoniae	ybt	ICEKp3	ST101	CG43	-	-	-	-	-	-	-	FIBK	90.41	98.52	KL17	Perfect
SAMEA1712993	ERR257680	unknown	unknown	human	unknown	UK	Klebsiella pneumoniae	ybt	ICEKp3	ST101	CG43	-	-	-	-	-	-	-	FIBK	90.8	98.62	KL17	Perfect
SAMEA1713005	ERR257602	unknown	2008	human	blood	UK	Klebsiella pneumoniae	ybt	ICEKp3	ST101	CG43	-	-	-	-	-	-	-	FIBK	90.8	98.62	KL17	Perfect
SAMEA1713011	ERR257610	unknown	2008	human	blood	UK	Klebsiella pneumoniae	ybt	ICEKp3	ST101	CG43	-	-	-	-	-	-	-	FIBK	90.8	98.62	KL17	Perfect
SAMEA1713017	ERR257657	unknown	2008	human	blood	UK	Klebsiella pneumoniae	ybt	ICEKp3	ST101	CG43	-	-	-	-	-	-	-	FIBK	90.8	98.62	KL17	Perfect
SAMEA1713019	ERR257676	unknown	2011	human	blood	UK	Klebsiella pneumoniae	ybt	ICEKp3	ST101	CG43	-	-	-	-	-	-	-	FIBK	90.8	98.62	KL17	Perfect
SAMEA1713035	ERR257661	unknown	2011	human	blood	UK	Klebsiella pneumoniae	ybt	ICEKp3	ST101	CG43	-	-	-	-	-	-	-	FIBK	90.8	98.62	KL17	Perfect
SAMEA1713053	ERR257688	unknown	unknown	human	unknown	UK	Klebsiella pneumoniae	ybt	ICEKp3	ST101	CG43	-	-	-	-	-	-	-	FIBK	90.8	98.62	KL17	Perfect
SAMEA1713061	ERR257609	unknown	2007	human	blood	UK	Klebsiella pneumoniae	ybt	ICEKp3	ST101	CG43	-	-	-	-	-	-	-	FIBK	90.8	98.62	KL17	Perfect
SAMEA1713065	ERR257641	unknown	2007	human	blood	UK	Klebsiella pneumoniae	ybt	ICEKp3	ST101	CG43	-	-	-	-	-	-	-	FIBK	90.8	98.62	KL17	Perfect
SAMEA1713076	ERR257649	unknown	unknown	human	unknown	UK	Klebsiella pneumoniae	ybt	ICEKp3	ST101	CG43	-	-	-	-	-	-	-	FIBK	90.8	98.62	KL17	Perfect
SAMEA1713084	ERR257672	unknown	2007	human	blood	UK	Klebsiella pneumoniae	ybt	ICEKp3	ST101	CG43	-	-	-	-	-	-	-	FIBK	90.8	98.62	KL17	Perfect
SAMEA1713097	ERR257632	unknown	2006	human	blood	UK	Klebsiella pneumoniae	ybt	ICEKp3	ST101	CG43	-	-	-	-	-	-	-	FIBK	90.8	98.62	KL17	Perfect
SAMEA1713099	ERR257674	unknown	2009	human	blood	UK	Klebsiella pneumoniae	ybt	ICEKp3	ST101	CG43	-	-	-	-	-	-	-	FIBK	90.8	98.62	KL17	Perfect
SAMEA1713105	ERR257664	unknown	2007	human	blood	UK	Klebsiella pneumoniae	ybt	ICEKp3	ST101	CG43	-	-	-	-	-	-	-	FIBK	90.8	98.62	KL17	Perfect
SAMEA2273563	ERR486316	k518	2003	human	blood	UK	Klebsiella pneumoniae	ybt	ICEKp3	ST101	CG43	-	-	-	-	-	-	-	FIBK	90.8	98.62	KL17	Perfect
SAMEA2273680	ERR486773	k1322	2006	human	blood	UK	Klebsiella pneumoniae	ybt	ICEKp3	ST101	CG43	-	-	-	-	-	-	-	FIBK	90.8	98.62	KL17	Perfect
SAMEA2273722	ERR486783	k1640	2007	human	blood	UK	Klebsiella pneumoniae	ybt	ICEKp4	ST101	CG43	-	-	-	-	-	-	-	FIBK	90.8	98.62	KL17	Perfect
SAMEA2273874	ERR486507	k1631	2007	human	blood	UK	Klebsiella pneumoniae	ybt	ICEKp4	ST101	CG43	-	-	-	-	-	-	-	FIBK	90.8	98.62	KL17	Perfect
SAMN04011419	GCF_001316495.1	ST101:950171785	unknown	human	unknown	South Africa	Klebsiella pneumoniae	ybt	ICEKp3	ST101	CG43	-	-	-	-	-	-	-	FIBK	90.41	98.52	KL17	Good
SAMN04011420	GCF_001316785.1	ST101:950173000	unknown	human	unknown	South Africa	Klebsiella pneumoniae	ybt	ICEKp3	ST101	CG43	-	-	-	-	-	-	-	FIBK	90.41	98.52	KL17	Good
SAMN04011426	GCF_001316565.1	ST101:960186733	unknown	human	unknown	South Africa	Klebsiella pneumoniae	ybt	ICEKp3	ST101	CG43	-	-	-	-	-	-	-	FIBK	90.41	98.52	KL17	Perfect
SAMN04011433	GCF_001316645.1	ST101:951373950	2013	human	blood	South Africa	Klebsiella pneumoniae	ybt	ICEKp3	ST101	CG43	-	-	-	-	-	-	-	FIBK	90.41	98.52	KL17	None
SAMN04011434	GCF_001316895.1	ST2016:951362657	unknown	human	unknown	South Africa	Klebsiella pneumoniae	ybt	ICEKp3	ST101	CG43	-	-	-	-	-	-	-	FIBK	90.41	98.52	KL17	None
SAMN04011443	GCF_001316985.1	ST101:951384356	2013	human	TIP	South Africa	Klebsiella pneumoniae	ybt	ICEKp3	ST101	CG43	-	-	-	-	-	-	-	FIBK	90.41	98.52	KL17	None
SAMN04011455	GCF_001317295.1	ST101:951363981	2013	human	urine	South Africa	Klebsiella pneumoniae	ybt	ICEKp3	ST101	CG43	-	-	-	-	-	-	-	FIBK	90.41	98.52	KL17	None
SAMEA1905143	ERR276975	unknown	2011	human	unknown	UK	Klebsiella pneumoniae	-	-	ST101	CG43	-	-	-	-	-	-	-	FIBK	90.8	98.62	KL106	Good
SAMN04011436	GCF_001316695.1	ST101:945165838	2013	human	Pus	South Africa	Klebsiella pneumoniae	ybt	ICEKp3	ST101	CG43	-	-	-	-	-	-	-	FIBK	90.41	98.52	KL17	None
SAMN04011438	GCF_001316745.1	ST101:945169659	2013	human	urine	South Africa	Klebsiella pneumoniae	ybt	ICEKp3	ST101	CG43	-	-	-	-	-	-	-	FIBK	90.41	98.52	KL17	None
SAMN04011444	GCF_001317005.1	ST101:957089165	unknown	human	Pus	South Africa	Klebsiella pneumoniae	ybt	ICEKp3	ST101	CG43	-	-	-	-	-	-	-	FIBK	90.41	98.52	KL17	None
SAMN04011445	GCF_001317015.1	ST101:957083320	2013	human	urine	South Africa	Klebsiella pneumoniae	ybt	ICEKp3	ST101	CG43	-	-	-	-	-	-	-	FIBK	90.41	98.52	KL17	None
SAMN04011446	GCF_001317375.1	ST101:945154233	unknown	human	sputum	South Africa	Klebsiella pneumoniae	ybt	ICEKp3	ST101	CG43	-	-	-	-	-	-	-	FIBK	90.63	98.63	KL17	None
SAMN04011447	GCF_001317035.1	ST101:U44822	2013	human	unknown	South Africa	Klebsiella pneumoniae	ybt	ICEKp3	ST101	CG43	-	-	-	-	-	-	-	FIBK	90.41	98.52	KL17	Good
SAMN04011454	GCF_001317165.1	ST101:939996824	2013	human	Pus	South Africa	Klebsiella pneumoniae	ybt	ICEKp3	ST101	CG43	-	-	-	-	-	-	-	FIBK	90.41	98.52	KL17	None
SAMN03853223	SRR2098699	Kpn0034	2012	turkey	Food	USA	Klebsiella pneumoniae	-	-	ST1010	-	-	-	-	-	-	-	-	-	-	-	KL142	Perfect
SAMEA3357137	ERR1023835	INF198	2013	human	urine	Australia	Klebsiella pneumoniae	-	-	ST1010	-	-	-	-	-	-	-	-	FIBK	99.7	90.5	KL142	Perfect
SAMN03853227	SRR2098751	Kpn0039	2012	turkey	Food	USA	Klebsiella pneumoniae	ybt	ICEKp5	ST1013	CG540	-	-	-	-	-	-	-	FIBK	90.41	98.52	KL39	Very high
SAMEA3357249	ERR1008726	INF264	2013	human	urine	Australia	Klebsiella pneumoniae	-	-	ST1017	-	-	-	-	-	-	-	-	FIBK	90.8	98.62	KL58	Good
SAMEA3282969	ERR910527	NCTC11686	unknown	unknown	unknown	unknown	Klebsiella pneumoniae	-	-	ST1026	-	-	-	-	-	-	-	-	-	-	-	KL13	High
SAMEA2273681	ERR474500	k1323	2006	human	blood	UK	Klebsiella pneumoniae	-	-	ST103	-	-	-	-	-	-	-	-	FIBK	90.41	98.52	KL45	Very high
SAMN02768808	GCF_000735285.1	IA565	1981	human	urine	USA	Klebsiella pneumoniae	-	-	ST105	CG152	-	-	-	-	-	-	-	-	-	-	KL102	Very high
SAMEA3357214	ERR1008784	INF334	2014	human	urine	Australia	Klebsiella pneumoniae	-	-	ST105	CG152	-	-	-	-	-	-	-	FIBK	99.41	90.5	KL102	Very high
SAMEA882287	ERS011860	QMP B2-228	2006	bovine	sterile	USA	Klebsiella pneumoniae	ybt	ICEKp11	ST105	CG152	-	-	-	-	-	-	-	FIBK	90.41	99.31	KL102	Very high
SAMN02581276	GCA_000692955.1	BIDMC 55	2013	human	urine	USA	Klebsiella pneumoniae	-	-	ST105	CG152	-	-	-	-	-	-	-	FIBK	90.41	99.31	KL102	Very high
SAMEA1905027	ERR276984	unknown	2011	human	unknown	UK	Klebsiella pneumoniae	ybt	ICEKp5	ST105	CG152	-	-	-	-	-	-	-	FIBK	90.41	99.31	KL102	Very high
SAMEA1905062	ERR276988	unknown	2011	human	unknown	UK	Klebsiella pneumoniae	ybt	ICEKp5	ST105	CG152	-	-	-	-	-	-	-	FIBK	90.41	99.31	KL102	Very high
SAMN06112142	SRR5082340	A0124098	2009	human	blood	Australia	Klebsiella pneumoniae	-	-	ST1065	-	-	-	-	-	-	-	-	FIBK	90.8	98.62	KL35	Very high
SAMN03853221	SRR2098697	Kpn0004	2012	chicken	Food	USA	Klebsiella pneumoniae	-	-	ST107	-	-	-	-	-	-	-	-	FIBK	90.31	98.42	KL142	Very high
SAMEA2055006	ERR314536	unknown	2012	human	sputum	UK	Klebsiella pneumoniae	-	-	ST107	-	-	-	-	-	-	-	-	FIBK	90.41	99.31	KL10	Very high
SAMEA882063	ERS012032	1517	2005	human	sterile	Indonesia	Klebsiella pneumoniae	-	-	ST107	-	-	-	-	-	-	-	-	FIBK	90.41	98.52	KL103	Very high
SAMN03280427	GCF_001034285.1	UCI92	2014	human	unknown	unknown	Klebsiella pneumoniae	-	-	ST107	-	-	-	-	-	-	-	-	FIBK	90.8	98.62	KL158	Perfect
SAMEA2602915	GCF_000821545.1	S_14PV	2012	human	unknown	Italy	Klebsiella pneumoniae	-	-	ST1079	-	-	-	-	-	-	-	-	-	-	-	KL10	Good
SAMEA2273786	ERR486396	k1102	2005	human	blood	Ireland	Klebsiella pneumoniae	-	-	ST108	-	-	-	-	-	-	-	-	-	-	-	KL17	Very high
SAMN02138585	GCA_000567665.1	MGH 45	2012	human	urine	USA	Klebsiella pneumoniae	-	-	ST1084	CG258	-	-	-	-	-	-	-	FIBK	90.41	98.52	KL106	Good
SAMN02927720	SRR1561210	Brazil-2010e	2010	human	unknown	Brazil	Klebsiella pneumoniae	ybt	ICEKp12	ST11	CG258	-	-	-	-	-	-	-	-	-	-	KL64	Very high
SAMN02927830	SRR1561320	US-MD-2006	2006	human	unknown	USA	Klebsiella pneumoniae	-	-	ST11	CG258	-	-	-	-	-	-	-	-	-	-	KL13	Good
SAMN06112150	SRR5082395	KP17	unknown	unknown	unknown	Australia	Klebsiella pneumoniae	ybt	ICEKp3	ST11	CG258	-	-	-	-	-	-	-	-	-	-	KL62	Very high
SAMEA2273789	ERR486804	k1206	2005	human	blood	UK	Klebsiella pneumoniae	ybt	ICEKp4	ST11	CG258	-	-	-	-	-	-	-	-	-	-	KL24	Good
SAMEA3138852	GCA_000529325.1	IS33	unknown	unknown	unknown	unknown	Klebsiella pneumoniae	ybt	ICEKp4	ST11	CG258	-	-	-	-	-	-	-	-	-	-	KL105	Good
SAMN02581326	GCA_000693455.1	CHS 24	2012	human	blood	USA	Klebsiella pneumoniae	-	-	ST11	CG258	-	-	-	-	-	-	-	-	-	-	KL125	High
SAMN02602959	GCA_000240185.2	HS11286	2011	human	sputum	China	Klebsiella pneumoniae	ybt	ICEKp3	ST11	CG258	-	-	-	-	-	-	-	-	-	-	KL103	Very high
SAMN02927709	SRR1561199	Brazil-2006	2006	human	unknown	Brazil	Klebsiella pneumoniae	-	-	ST11	CG258	-	-	-	-	-	-	-	FIBK	90.41	98.52	KL8	High
SAMN02927714	SRR1561204	Brazil-2009a	2009	human	unknown	Brazil	Klebsiella pneumoniae	-	-	ST11	CG258	-	-	-	-	-	-	-	FIBK	90.41	98.52	KL127	Good
SAMN02927737	SRR1561227	Guatemala-2009	2009	human	unknown	Guatemala	Klebsiella pneumoniae	-	-	ST11	CG258	-	-	-	-	-	-	-	FIBK	90.41	98.52	KL103	Very high
SAMN02927738	SRR1561228	Hong Kong-2008	2008	human	unknown	Hong Kong	Klebsiella pneumoniae	ybt	ICEKp4	ST11	CG258	-	-	-	-	-	-	-	FIBK	90.41	98.52	KL105	Perfect
SAMN02927744	SRR1561234	unknown	2008	unknown	unknown	Indonesia	Klebsiella pneumoniae	ybt	unknown	ST11	CG258	-	-	-	-	-	-	-	FIBK	90.41	98.52	KL14	Good
SAMN02927783	SRR1561273	unknown	2008	unknown	unknown	Malaysia	Klebsiella pneumoniae	ybt	unknown	ST11	CG258	-	-	-	-	-	-	-	FIBK	90.41	98.52	KL105	Good
SAMN02927784	SRR1561274	Malaysia-2009	2009	human	unknown	Malaysia	Klebsiella pneumoniae	ybt	ICEKp4	ST11	CG258	-	-	-	-	-	-	-	FIBK	90.41	98.52	KL105	Perfect
SAMN02927792	SRR1561282	Singapore-2008	2008	human	unknown	Singapore	Klebsiella pneumoniae	ybt	ICEKp4	ST11	CG258	-	-	-	-	-	-	-	FIBK	90.41	98.52	KL105	High
SAMN02927793	SRR1561283	Thailand-2007	2007	human	unknown	Thailand	Klebsiella pneumoniae	-	-	ST11	CG258	-	-	-	-	-	-	-	FIBK	90.41	98.52	KL15	Good
SAMN02927794	SRR1561284	Thailand-2008a	2008	human	unknown	Thailand	Klebsiella pneumoniae	-	-	ST11	CG258	-	-	-	-	-	-	-	FIBK	90.41	98.52	KL15	Very high
SAMN02927795	SRR1561285	Thailand-2008b	2008	human	unknown	Thailand	Klebsiella pneumoniae	-	-	ST11	CG258	-	-	-	-	-	-	-	FIBK	90.41	98.52	KL15	Very high
SAMN02927808	SRR1561298	US-CA-2010a	2010	human	unknown	USA	Klebsiella pneumoniae	-	-	ST11	CG258	-	-	-	-	-	-	-	FIBK	90.41	98.52	KL74	Very high
SAMEA2073316	ERR349822	448	2012	human	urine	Nepal	Klebsiella pneumoniae	ybt	ICEKp3	ST11	CG258	-	-	-	-	-	-	-	FIBK	90.41	98.52	KL15	Very high
SAMEA882070	ERS011911	DU38032/05	2005	human	urine	Singapore	Klebsiella pneumoniae	ybt	ICEKp4	ST11	CG258	-	-	-	-	-	-	-	FIBK	90.41	98.52	KL105	Good
SAMEA882109	ERS011902	DM23092/04	2004	human	unknown	Singapore	Klebsiella pneumoniae	-	-	ST11	CG258	-	-	-	-	-	-	-	FIBK	90.41	98.52	KL64	Very high
SAMEA882113	ERS011906	DR5092/05	2005	human	intestinal	Singapore	Klebsiella pneumoniae	-	-	ST11	CG258	-	-	-	-	-	-	-	FIBK	90.41	98.52	KL38	Good
SAMEA882114	ERS011907	DU10252/04	2004	human	urine	Singapore	Klebsiella pneumoniae	ybt	ICEKp4	ST11	CG258	-	-	-	-	-	-	-	FIBK	90.41	98.52	KL105	Perfect
SAMEA882115	ERS011904	DU4033/04	2004	human	urine	Singapore	Klebsiella pneumoniae	ybt	ICEKp4	ST11	CG258	-	-	-	-	-	-	-	FIBK	90.41	98.52	KL105	Perfect
SAMEA882197	ERS011807	NCSR101	2007	human	respiratory	Vietnam	Klebsiella pneumoniae	ybt	ICEKp3	ST11	CG258	-	-	-	-	-	-	-	FIBK	90.41	98.52	KL104	Good
SAMEA2273571	ERR486323	k557	2003	human	blood	UK	Klebsiella pneumoniae	-	-	ST11	CG258	-	-	-	-	-	-	-	FIBK	90.41	98.52	KL15	Very high
SAMEA2273658	ERR474482	k1205	2005	human	blood	UK	Klebsiella pneumoniae	ybt	ICEKp4	ST11	CG258	-	-	-	-	-	-	-	FIBK	90.41	98.52	KL24	High
SAMEA2273660	ERR474484	k1209	2005	human	blood	UK	Klebsiella pneumoniae	ybt	ICEKp4	ST11	CG258	-	-	-	-	-	-	-	FIBK	90.41	98.52	KL24	High
SAMEA2273694	ERR474510	k1446	2006	human	blood	UK	Klebsiella pneumoniae	-	-	ST11	CG258	-	-	-	-	-	-	-	FIBK	90.41	98.52	KL125	High
SAMEA2273695	ERR486777	k1449	2006	human	blood	UK	Klebsiella pneumoniae	-	-	ST11	CG258	-	-	-	-	-	-	-	FIBK	90.41	98.52	KL125	High
SAMEA2273698	ERR474512	k1485	2006	human	blood	UK	Klebsiella pneumoniae	-	-	ST11	CG258	-	-	-	-	-	-	-	FIBK	90.41	98.52	KL125	High
SAMEA2273704	ERR474518	k1534	2007	human	blood	Ireland	Klebsiella pneumoniae	-	-	ST11	CG258	-	-	-	-	-	-	-	FIBK	90.41	98.52	KL15	Very high
SAMEA2273779	ERR486391	k2037	2009	human	blood	Ireland	Klebsiella pneumoniae	-	-	ST11	CG258	-	-	-	-	-	-	-	FIBK	90.41	98.52	KL15	Very high
SAMEA3140027	GCF_000826605.1	KPM_nasey	2010	free-living	unknown	France	Klebsiella pneumoniae	-	-	ST11	CG258	-	-	-	-	-	-	-	FIBK	90.41	98.52	KL74	Good
SAMN02152539	GCF_000364385.2	ATCC BAA-2146	2010	human	urine	USA	Klebsiella pneumoniae	-	-	ST11	CG258	-	-	-	-	-	-	-	FIBK	90.41	98.52	KL74	Low
SAMN02581242	GCA_000694615.1	MGH 69	2013	human	sputum	USA	Klebsiella pneumoniae	ybt	ICEKp11	ST11	CG258	-	-	-	-	-	-	-	FIBK	90.41	98.52	KL24	High
SAMN02603607	GCA_000445405.1	JM45	2010	human	72-year-old male with cerebral infarction after colon carcinoma resection	China	Klebsiella pneumoniae	-	-	ST11	CG258	-	-	-	-	-	-	-	FIBK	90.41	98.52	KL125	High
SAMN02808712	GCF_000722485.1	KP_ST11_OXA48	2012	human	blood	Spain	Klebsiella pneumoniae	ybt	ICEKp4	ST11	CG258	-	-	-	-	-	-	-	FIBK	90.41	98.52	KL24	None
SAMN03024610	GCF_001022035.1	CAV1392	2011	human	sputum	USA	Klebsiella pneumoniae	-	-	ST11	CG258	-	-	-	-	-	-	-	FIBK	90.41	98.52	KL125	High
SAMN03280229	GCF_001186065.1	CHS86	2014	human	unknown	USA	Klebsiella pneumoniae	-	-	ST11	CG258	-	-	-	-	-	-	-	FIBK	90.41	98.52	KL125	High
SAMN03280236	GCF_001030995.1	CHS93	2014	human	unknown	USA	Klebsiella pneumoniae	-	-	ST11	CG258	-	-	-	-	-	-	-	FIBK	90.41	98.52	KL125	High
SAMN03280349	GCF_001032875.1	CHS208	2014	human	unknown	USA	Klebsiella pneumoniae	-	-	ST11	CG258	-	-	-	-	-	-	-	FIBK	90.41	98.52	KL125	High
SAMN03280369	GCF_001033245.1	CHS229	2014	human	unknown	USA	Klebsiella pneumoniae	-	-	ST11	CG258	-	-	-	-	-	-	-	FIBK	90.41	98.52	KL125	High
SAMN04012157	GCF_001441285.1	B86	unknown	human	blood	Israel	Klebsiella pneumoniae	ybt	ICEKp3	ST11	CG258	-	-	-	-	-	-	-	FIBK	90.6	99.01	KL62	Very high
SAMN02885355	SRR1508855	H32	2012	human	urine	Nepal	Klebsiella pneumoniae	ybt	ICEKp3	ST11	CG258	-	-	-	-	-	-	-	FIBK	90.41	98.52	KL15	Very high
SAMEA3357049	ERR1023795	INF063	2013	human	tissue	Australia	Klebsiella pneumoniae	-	-	ST110	-	-	-	-	-	-	-	-	FIBK	90.41	99.31	KL108	Very high
SAMEA3357252	ERR1015286	INF353	2014	human	wound	Australia	Klebsiella pneumoniae	-	-	ST1109	CG29	-	-	-	-	-	-	-	FIBK	90.41	98.32	KL54	Very high
SAMEA881993	ERS005758	AJ064	2001	human	urine	Australia	Klebsiella pneumoniae	-	-	ST1109	CG29	-	-	-	-	-	-	-	FIBK	90.41	98.32	KL54	Good
SAMEA882002	ERS005751	AJ034	2001	human	urine	Australia	Klebsiella pneumoniae	-	-	ST1109	CG29	-	-	-	-	-	-	-	FIBK	90.41	98.32	KL54	Very high
SAMEA882277	ERS005742	AJ048	2001	human	urine	Australia	Klebsiella pneumoniae	-	-	ST1109	CG29	-	-	-	-	-	-	-	FIBK	90.41	98.32	KL54	Very high
SAMEA3357354	ERR1023656	KSB1_7H	2014	human	rectal swab	Australia	Klebsiella pneumoniae	-	-	ST111	CG111	-	-	-	-	-	-	-	-	-	-	KL63	Very high
SAMEA3357447	ERR1023704	KSB2_6D	2014	human	rectal swab	Australia	Klebsiella pneumoniae	-	-	ST111	CG111	-	-	-	-	-	-	-	-	-	-	KL63	Very high
SAMN03853242	SRR2098768	Kpn0017	2012	turkey	Food	USA	Klebsiella pneumoniae	-	-	ST111	CG111	-	-	-	-	-	-	-	-	-	-	KL63	Very high
SAMEA3357055	ERR1008703	INF146	2013	human	sputum	Australia	Klebsiella pneumoniae	-	-	ST111	CG111	-	-	-	-	-	-	-	FIBK	90.7	98.52	KL63	Very high
SAMEA3357072	ERR1008633	INF074	2013	human	blood	Australia	Klebsiella pneumoniae	-	-	ST111	CG111	-	-	-	-	-	-	-	FIBK	99.51	90.5	KL63	Very high
SAMEA3357115	ERR1023816	INF178	2013	human	blood	Australia	Klebsiella pneumoniae	-	-	ST111	CG111	-	-	-	-	-	-	-	FIBK	90.7	98.52	KL63	Very high
SAMEA3357118	ERR1023817	INF179	2013	human	sputum	Australia	Klebsiella pneumoniae	-	-	ST111	CG111	-	-	-	-	-	-	-	FIBK	90.7	98.52	KL63	Very high
SAMEA3357156	ERR1023851	INF214	2013	human	blood	Australia	Klebsiella pneumoniae	-	-	ST111	CG111	-	-	-	-	-	-	-	FIBK	90.7	98.52	KL63	Very high
SAMEA3357239	ERR1008794	INF347	2014	human	blood	Australia	Klebsiella pneumoniae	-	-	ST111	CG111	-	-	-	-	-	-	-	FIBK	99.51	90.41	KL63	Very high
SAMEA3357280	ERR1008741	INF283	2013	human	urine	Australia	Klebsiella pneumoniae	ybt	ICEKp7	ST111	CG111	-	-	-	-	-	-	-	FIBK	90.7	98.52	KL63	Very high
SAMEA882087	ERS011856	EW-68-R-MAC-1	2006	human	intestinal	Vietnam	Klebsiella pneumoniae	-	-	ST111	CG111	-	-	-	-	-	-	-	FIBK	99.6	90.41	KL113	Good
SAMEA2273672	ERR474493	k1296	2006	human	blood	UK	Klebsiella pneumoniae	ybt	ICEKp5	ST111	CG111	-	-	-	-	-	-	-	FIBK	96.24	91.2	KL63	Very high
SAMEA2273796	ERR486404	k2226	2009	human	blood	UK	Klebsiella pneumoniae	ybt	ICEKp5	ST111	CG111	-	-	-	-	-	-	-	FIBK	90.6	99.01	KL63	Very high
SAMN02138561	GCA_000493075.1	MGH 21	2012	human	urine	USA	Klebsiella pneumoniae	ybt	ICEKp5	ST111	CG111	-	-	-	-	-	-	-	FIBK	90.31	98.42	KL63	Very high
SAMN02138572	GCA_000492915.1	MGH 32	2012	human	urine	USA	Klebsiella pneumoniae	ybt	ICEKp7	ST111	CG111	-	-	-	-	-	-	-	FIBK	90.7	98.52	KL63	Very high
SAMN02138653	GCA_000492355.1	BIDMC 23	2012	human	urine	USA	Klebsiella pneumoniae	ybt	ICEKp4	ST111	CG111	-	-	-	-	-	-	-	FIBK	99.8	90.6	KL63	Very high
SAMN03280387	GCF_001033505.1	MGH84	2014	human	unknown	unknown	Klebsiella pneumoniae	-	-	ST111	CG111	-	-	-	-	-	-	-	FIBK	99.8	90.41	KL1	Very high
SAMN03280405	GCF_001033845.1	MGH116	2014	human	unknown	unknown	Klebsiella pneumoniae	ybt	ICEKp2	ST111	CG111	-	-	-	-	-	-	-	FIBK	90.31	99.6	KL63	Very high
SAMN03486520	GCF_000982205.1	MRSN 3852	2011	human	tissue	USA	Klebsiella pneumoniae	ybt	ICEKp2	ST111	CG111	-	-	-	-	-	-	-	FIBK	90.31	99.6	KL63	Very high
SAMN03853258	SRR2098790	Kpn0041	2012	pork	Food	USA	Klebsiella pneumoniae	-	-	ST1123	CG17/20	-	-	-	-	-	-	-	FIBK	90.8	98.62	KL23	Very high
SAMN02640652	GCA_000699425.1	7699	2004	human	peri-anal swab culture	USA	Klebsiella pneumoniae	-	-	ST1123	CG17/20	-	-	-	-	-	-	-	FIBK	90.8	98.62	KL107	None
SAMN02640650	GCA_000699325.1	4541-2	2003	human	peri-anal swab culture	USA	Klebsiella pneumoniae	-	-	ST1125	CG36	-	-	-	-	-	-	-	-	-	-	KL102	High
SAMEA3357030	ERR1023786	INF053	2013	human	blood	Australia	Klebsiella pneumoniae	-	-	ST113	-	-	-	-	-	-	-	-	FIBK	99.6	90.41	KL114	Good
SAMN02138590	GCA_000567605.1	BWH 15	2012	human	peritoneal fluid	USA	Klebsiella pneumoniae	-	-	ST113	-	-	-	-	-	-	-	-	FIBK	90.41	99.31	KL114	Very high
SAMEA3356974	ERR1023757	INF024	2013	human	sputum	Australia	Klebsiella pneumoniae	-	-	ST1138	CG253	-	-	-	-	-	-	-	FIBK	90.41	99.6	KL71	Good
SAMN06112198	SRR5082475	KSB1_6F	2013	human	rectal swab	Australia	Klebsiella pneumoniae	ybt	plasmid	ST116	-	-	-	-	-	-	-	-	FIBK	99.8	90.41	KL6	Very high
SAMEA881988	ERS011950	QMP M1-200	2005	bovine	sterile	USA	Klebsiella pneumoniae	-	-	ST116	-	-	-	-	-	-	-	-	FIBK	99.7	90.5	KL11	High
SAMEA3251425	ERR879386	NCTC10004	1958	human	urine	USA	Klebsiella pneumoniae	-	-	ST116	-	-	-	-	-	-	-	-	FIBK	90.41	98.52	KL11	High
SAMEA2602973	GCF_000822705.1	S_78RE	2012	human	unknown	Italy	Klebsiella pneumoniae	-	-	ST1164	-	-	-	-	-	-	-	-	-	-	-	KL62	Good
SAMEA3357110	ERR1023813	INF175	2013	human	urine	Australia	Klebsiella pneumoniae	-	-	ST1165	-	-	-	-	-	-	-	-	-	-	-	KL45	Perfect
SAMEA2273865	ERR486472	k1954	2008	human	blood	UK	Klebsiella pneumoniae	-	-	ST1180	-	-	-	-	-	-	-	-	FIBK	90.8	98.62	KL125	High
SAMN02138652	GCA_000492375.1	BIDMC 22	2012	human	urine	USA	Klebsiella pneumoniae	-	-	ST1189	-	-	-	-	-	-	-	-	FIBK	99.7	90.5	KL28	High
SAMEA882179	ERS011886	UI 3324	2003	human	sterile	Laos	Klebsiella pneumoniae	-	-	ST1190	CG231	-	-	-	-	-	-	-	-	-	-	KL114	Very high
SAMEA3357024	ERR1008688	INF129	2013	human	urine	Australia	Klebsiella pneumoniae	-	-	ST1193	-	-	-	-	-	-	-	-	FIBK	99.7	90.5	KL22	Perfect
SAMEA2053715	ERR311483	unknown	2012	human	screening	UK	Klebsiella pneumoniae	-	-	ST1193	-	-	-	-	-	-	-	-	FIBK	99.8	90.6	KL22	Perfect
SAMN02138613	GCA_000492515.1	UCICRE 8	unknown	human	urine	USA	Klebsiella pneumoniae	-	-	ST1198	CG37	-	-	-	-	-	-	-	-	-	-	KL8	Very high
SAMN02927708	SRR1561198	Australia-2010	2010	human	unknown	Australia	Klebsiella pneumoniae	ybt	ICEKp2	ST1199	CG258	-	-	-	-	-	-	-	FIBK	90.41	98.52	KL106	Good
SAMN02581304	GCA_000693135.1	CHS 02	2013	human	urine	USA	Klebsiella pneumoniae	ybt+clb	ICEKp10	ST1199	CG258	-	-	-	-	-	-	-	FIBK	90.41	98.52	KL107	Very high
SAMEA3357082	ERR1023802	INF159	2013	human	urine	Australia	Klebsiella pneumoniae	-	-	ST12	-	-	-	-	-	-	-	-	FIBK	96.54	91.2	KL122	Very high
SAMEA2633728	ERR560524	SB4762	1992	human	Skin lesion	France	Klebsiella pneumoniae	-	-	ST12	-	-	-	-	-	-	-	-	FIBK	99.51	90.41	KL122	Very high
SAMEA2738239	GCF_000820445.1	LM21	unknown	unknown	unknown	unknown	Klebsiella pneumoniae	-	-	ST12	-	-	-	-	-	-	-	-	FIBK	99.51	90.41	KL122	Very high
SAMN02470950	GCA_000263095.1	LZ	2010	environment	soil	China	Klebsiella pneumoniae	-	-	ST1222	-	-	-	-	-	-	-	-	-	-	-	KL107	None
SAMEA3443775	ERR987672	NCTC9134	1952	human	urine	Denmark	Klebsiella pneumoniae	ybt	ICEKp12	ST1227	-	-	-	-	-	-	-	-	-	-	-	KL14	Very high
SAMEA2273852	ERR486460	k2769	2011	human	blood	UK	Klebsiella pneumoniae	ybt	ICEKp6	ST1236	-	-	-	-	-	-	-	-	FIBK	90.31	99.6	KL62	Good
SAMEA2602960	GCF_000822445.1	S_65BO	2013	human	unknown	Italy	Klebsiella pneumoniae	-	-	ST1243	-	-	-	-	-	-	-	-	-	-	-	KL14	Good
SAMEA2602971	GCF_000822665.1	S_76RE	2012	human	unknown	Italy	Klebsiella pneumoniae	-	-	ST1243	-	-	-	-	-	-	-	-	FIBK	90.8	98.62	KL14	Good
SAMEA3357008	ERR1023774	INF041	2013	human	urine	Australia	Klebsiella pneumoniae	-	-	ST1263	CG490	-	-	-	-	-	-	-	FIBK	90.31	98.81	KL10	Good
SAMN02934538	GCF_000783515.1	FDAARGOS_84	2013	human	urine	USA	Klebsiella pneumoniae	-	-	ST1263	CG490	-	-	-	-	-	-	-	FIBK	90.31	98.42	KL10	Very high
SAMEA882125	ERS011823	K228An	2005	human	intestinal	Vietnam	Klebsiella pneumoniae	-	-	ST1269	-	-	-	-	-	-	-	-	-	-	-	KL139	Very high
SAMEA3357363	ERR1023665	KSB1_8I	2014	human	throat	Australia	Klebsiella pneumoniae	-	-	ST127	-	-	-	-	-	-	-	-	FIBK	99.7	90.5	KL30	Very high
SAMN02470961	GCA_000409715.1	ATCC 25955	unknown	unknown	unknown	China	Klebsiella pneumoniae	-	-	ST1271	CG29	-	-	-	-	-	-	-	FIBK	90.41	98.52	KL28	Good
SAMN02470962	GCA_000409735.1	G5-2	unknown	environment	soil	China	Klebsiella pneumoniae	-	-	ST1271	CG29	-	-	-	-	-	-	-	FIBK	90.41	98.52	KL28	Good
SAMN02141966	GCA_000406505.1	KP-11	2004	human	stool	USA	Klebsiella pneumoniae	-	-	ST1272	CG36	-	-	-	-	-	-	-	FIBK	90.41	99.6	KL102	Good
SAMN02141983	GCA_000406385.1	KP-7	2004	human	stool	USA	Klebsiella pneumoniae	-	-	ST1272	CG36	-	-	-	-	-	-	-	FIBK	90.41	99.6	KL102	Very high
SAMEA3357315	ERR1015316	KSB1_2D	2013	human	rectal swab	Australia	Klebsiella pneumoniae	-	-	ST128	-	-	-	-	-	-	-	-	-	-	-	KL6	Perfect
SAMN03853233	SRR2098758	Kpn0074	2012	human	Clinical	USA	Klebsiella pneumoniae	-	-	ST1296	-	-	-	-	-	-	-	-	FIBK	90.6	99.01	KL105	Very high
SAMEA3357259	ERR1008730	INF269	2013	human	urine	Australia	Klebsiella pneumoniae	ybt+clb	ICEKp10	ST13	-	-	-	-	-	-	-	-	FIB	-	-	KL3	Perfect
SAMN06112128	SRR5082344	A0112442	2009	human	blood	Australia	Klebsiella pneumoniae	-	-	ST13	-	-	-	-	-	-	-	-	FIBK	90.41	99.6	KL62	Good
SAMEA1712974	ERR257660	unknown	2011	human	blood	UK	Klebsiella pneumoniae	ybt	ICEKp4	ST13	-	-	-	-	-	-	-	-	FIBK	90.41	98.52	KL3	Very high
SAMEA1713057	ERR257636	unknown	2010	human	hip	UK	Klebsiella pneumoniae	ybt	ICEKp4	ST13	-	-	-	-	-	-	-	-	FIBK	90.41	98.52	KL3	Very high
SAMEA3357117	ERR1008656	INF097	2013	human	urine	Australia	Klebsiella pneumoniae	ybt	ICEKp5	ST1307	CG230	-	-	-	-	-	-	-	-	-	-	KL127	Perfect
SAMEA1712938	ERR257652	unknown	2011	human	blood	UK	Klebsiella pneumoniae	-	-	ST1307	CG230	-	-	-	-	-	-	-	-	-	-	KL127	Good
SAMEA2602989	GCF_000823025.1	S_95SGR	2012	human	unknown	Italy	Klebsiella pneumoniae	ybt	ICEKp5	ST1307	CG230	-	-	-	-	-	-	-	-	-	-	KL127	None
SAMEA1905020	ERR276969	unknown	2011	human	unknown	UK	Klebsiella pneumoniae	-	-	ST1310	-	-	-	-	-	-	-	-	FIBK	99.9	90.5	KL125	High
SAMEA3357032	ERR1023787	INF054	2013	human	urine	Australia	Klebsiella pneumoniae	-	-	ST1322	-	-	-	-	-	-	-	-	FIBK	90.41	99.6	KL139	Perfect
SAMEA3357307	ERR1015308	KSB1_4C	2013	human	rectal swab	Australia	Klebsiella pneumoniae	-	-	ST1322	-	-	-	-	-	-	-	-	FIBK	90.41	99.6	KL139	Perfect
SAMEA882012	ERS011871	Pus 15007	2009	human	respiratory	Laos	Klebsiella pneumoniae	-	-	ST133	CG133	-	-	-	-	-	-	-	-	-	-	KL116	Perfect
SAMEA2273586	ERR486756	k722	2003	human	blood	UK	Klebsiella pneumoniae	-	-	ST133	CG133	-	-	-	-	-	-	-	-	-	-	KL116	High
SAMEA3356946	ERR1023738	INF002	2013	human	sputum	Australia	Klebsiella pneumoniae	ybt+clb	ICEKp10	ST133	CG133	-	-	-	-	-	-	-	FIBK	90.8	98.62	KL116	High
SAMEA3357068	ERR1008631	INF072	2013	human	sputum	Australia	Klebsiella pneumoniae	-	-	ST133	CG133	-	-	-	-	-	-	-	FIBK	90.8	98.62	KL116	High
SAMN03853197	SRR2098797	Kpn0057	2012	human	Clinical	USA	Klebsiella pneumoniae	-	-	ST133	CG133	-	-	-	-	-	-	-	FIBK	90.8	98.62	KL47	Very high
SAMN02138593	GCA_000492735.1	BWH 28	2012	human	sputum	USA	Klebsiella pneumoniae	ybt+clb	ICEKp10	ST133	CG133	-	-	-	-	-	-	-	FIBK	90.8	98.62	KL116	High
SAMN02469847	GCA_000219965.2	1162281	unknown	human	unknown	USA	Klebsiella pneumoniae	-	-	ST133	CG133	-	-	-	-	-	-	-	FIBK	90.8	98.62	KL39	Very high
SAMN02138557	GCA_000493155.1	MGH 17	2012	human	urine	USA	Klebsiella pneumoniae	-	-	ST134	-	-	-	-	-	-	-	-	-	-	-	KL25	High
SAMEA3357197	ERR1023869	INF234	2013	human	urine	Australia	Klebsiella pneumoniae	-	-	ST134	-	-	-	-	-	-	-	-	FIBK	90.41	99.31	KL25	High
SAMN03853255	SRR2098787	Kpn_0002	2012	chicken	Food	USA	Klebsiella pneumoniae	-	-	ST134	-	-	-	-	-	-	-	-	FIBK	90.41	99.31	KL25	High
SAMEA2053117	ERR314565	unknown	2007	human	blood	UK	Klebsiella pneumoniae	-	-	ST134	-	-	-	-	-	-	-	-	FIBK	90.41	99.31	KL25	High
SAMN02463959	GCA_000300955.1	WGLW5	unknown	unknown	unknown	USA	Klebsiella pneumoniae	-	-	ST134	-	-	-	-	-	-	-	-	FIBK	90.41	99.31	KL25	High
SAMN02469846	GCA_000219945.2	JH1	unknown	human	unknown	USA	Klebsiella pneumoniae	-	-	ST134	-	-	-	-	-	-	-	-	FIBK	90.32	99.21	KL25	High
SAMN02570520	GCA_000444855.1	EGD-HP19-C	2010	environment	nitro-aromatics containing industrial waste water	India	Klebsiella pneumoniae	-	-	ST1377	CG322	-	-	-	-	-	-	-	-	-	-	KL107	None
SAMEA1920556	ERR304797	unknown	2011	human	blood	UK	Klebsiella pneumoniae	-	-	ST1380	-	-	-	-	-	-	-	-	-	-	-	KL38	Good
SAMEA2273611	ERR486358	k589	2003	human	blood	UK	Klebsiella pneumoniae	-	-	ST1380	-	-	-	-	-	-	-	-	FIBK	90.41	99.6	KL2	High
SAMEA2273744	ERR474545	k1780	2008	human	blood	UK	Klebsiella pneumoniae	-	-	ST1380	-	-	-	-	-	-	-	-	FIBK	90.41	99.6	KL31	Very high
SAMEA2273820	ERR486428	k2370	2010	human	blood	UK	Klebsiella pneumoniae	-	-	ST1380	-	-	-	-	-	-	-	-	FIBK	90.41	99.6	KL2	Very high
SAMEA3356954	ERR1023746	INF011	2013	human	urine	Australia	Klebsiella pneumoniae	ybt	ICEKp13	ST1393	-	-	-	-	-	-	-	-	-	-	-	KL8	Very high
SAMN06112146	SRR5082393	KP13	unknown	unknown	unknown	Australia	Klebsiella pneumoniae	ybt	ICEKp4	ST14	CG14/15	-	-	-	-	-	-	-	-	-	-	KL16	Good
SAMEA882165	ERS005788	AJ290	2002	human	sterile	Australia	Klebsiella pneumoniae	ybt	ICEKp4	ST14	CG14/15	-	-	-	-	-	-	-	-	-	-	KL16	None
SAMEA882168	ERS005787	AJ289	2002	human	sterile	Australia	Klebsiella pneumoniae	ybt	ICEKp4	ST14	CG14/15	-	-	-	-	-	-	-	-	-	-	KL16	Very high
SAMN02581368	GCA_000694235.1	CHS 66	2013	human	urine	USA	Klebsiella pneumoniae	-	-	ST14	CG14/15	-	-	-	-	-	-	-	-	-	-	KL2	High
SAMN04044480	GCA_001307175.1	KP617	2013	human	Burn Patient	Korea	Klebsiella pneumoniae	ybt	ICEKp5	ST14	CG14/15	-	-	-	-	-	-	-	-	-	-	KL2	Good
SAMEA3182900	ERR713649	C3091	unknown	human	urine	USA	Klebsiella pneumoniae	ybt+clb	ICEKp10	ST14	CG14/15	-	-	-	-	-	1	-	FIBK	90.8	98.62	KL16	Very high
SAMN02927810	SRR1561300	US-CA-2011	2011	human	unknown	USA	Klebsiella pneumoniae	ybt	ICEKp5	ST14	CG14/15	-	-	-	-	-	-	-	FIBK	90.41	98.52	KL2	Very high
SAMN02927824	SRR1561314	US-IL-2008b	2008	human	unknown	USA	Klebsiella pneumoniae	ybt	ICEKp4	ST14	CG14/15	-	-	-	-	-	-	-	FIBK	90.8	98.62	KL2	Low
SAMN02927831	SRR1561321	US-MD-2011	2011	human	unknown	USA	Klebsiella pneumoniae	ybt	ICEKp5	ST14	CG14/15	-	-	-	-	-	-	-	FIBK	90.41	98.52	KL2	Very high
SAMN02927833	SRR1561323	US-MO-2006	2006	human	unknown	USA	Klebsiella pneumoniae	-	-	ST14	CG14/15	-	-	-	-	-	-	-	FIBK	90.8	98.62	KL2	High
SAMEA2072914	ERR349756	94	2012	human	blood	Nepal	Klebsiella pneumoniae	ybt	ICEKp3	ST14	CG14/15	-	-	-	-	-	-	-	FIBK	90.8	98.62	KL2	Very high
SAMEA2072952	ERR349789	230	2012	human	Umbilical pus	Nepal	Klebsiella pneumoniae	-	-	ST14	CG14/15	-	-	-	-	-	-	-	FIBK	90.8	98.62	KL157	Good
SAMEA2073113	ERR349791	237	2012	human	blood	Nepal	Klebsiella pneumoniae	-	-	ST14	CG14/15	-	-	-	-	-	-	-	FIBK	90.8	98.62	KL2	Very high
SAMN03853195	SRR2098765	Kpn0035	2012	turkey	Food	USA	Klebsiella pneumoniae	-	-	ST14	CG14/15	-	-	-	-	-	-	-	FIBK	99.6	90.41	KL16	Very high
SAMEA1920547	ERR304789	unknown	2007	human	blood	UK	Klebsiella pneumoniae	-	-	ST14	CG14/15	-	-	-	-	-	-	-	FIBK	90.8	98.62	KL2	Very high
SAMEA2053859	ERR314438	unknown	2011	human	sputum	UK	Klebsiella pneumoniae	-	-	ST14	CG14/15	-	-	-	-	-	-	-	FIBK	90.8	98.62	KL2	Very high
SAMEA2053953	ERR314561	unknown	2007	human	blood	UK	Klebsiella pneumoniae	-	-	ST14	CG14/15	-	-	-	-	-	-	-	FIBK	90.8	98.62	KL2	Good
SAMN06112147	SRR5082390	KP14	unknown	unknown	unknown	Australia	Klebsiella pneumoniae	-	-	ST14	CG14/15	-	-	-	-	-	-	-	FIBK	90.41	98.52	KL16	Good
SAMEA882043	ERS005763	AJ097	2002	human	urine	Australia	Klebsiella pneumoniae	ybt	ICEKp3	ST14	CG14/15	-	-	-	-	-	-	-	FIBK	90.41	98.52	KL2	Very high
SAMEA882044	ERS005762	AJ094	2002	human	respiratory	Australia	Klebsiella pneumoniae	ybt	ICEKp3	ST14	CG14/15	-	-	-	-	-	-	-	FIBK	90.41	98.52	KL2	Very high
SAMEA882237	ERS011819	K102An	2004	human	intestinal	Vietnam	Klebsiella pneumoniae	-	-	ST14	CG14/15	-	-	-	-	-	-	-	FIBK	90.31	98.42	KL2	Very high
SAMEA2742597	ERR731657	NCTC13443	2009	unknown	unknown	UK	Klebsiella pneumoniae	ybt	ICEKp5	ST14	CG14/15	-	-	-	-	-	-	-	FIBK	90.41	98.52	KL2	Very high
SAMEA3282963	ERR906334	NCTC11682	unknown	unknown	unknown	unknown	Klebsiella pneumoniae	-	-	ST14	CG14/15	-	-	-	-	-	-	-	FIBK	90.8	98.62	KL2	Very high
SAMEA2273516	ERR486274	k30	2001	human	blood	UK	Klebsiella pneumoniae	-	-	ST14	CG14/15	-	-	-	-	-	-	-	FIBK	90.8	98.62	KL2	Very high
SAMEA2273528	ERR486285	k248	2001	human	blood	UK	Klebsiella pneumoniae	-	-	ST14	CG14/15	-	-	-	-	-	-	-	FIBK	90.8	98.62	KL2	Very high
SAMEA2273603	ERR486350	k787	2004	human	blood	Ireland	Klebsiella pneumoniae	ybt	ICEKp4	ST14	CG14/15	-	-	-	-	-	-	-	FIBK	90.41	98.52	KL16	Very high
SAMEA2273640	ERR486766	k1037	2005	human	blood	Ireland	Klebsiella pneumoniae	ybt	ICEKp4	ST14	CG14/15	-	-	-	-	-	-	-	FIBK	90.41	98.52	KL16	Very high
SAMEA2273784	ERR486394	k1970	2008	human	blood	UK	Klebsiella pneumoniae	-	-	ST14	CG14/15	-	-	-	-	-	-	-	FIBK	90.8	98.62	KL2	Very high
SAMEA2273878	ERR486511	k2671	2011	human	blood	UK	Klebsiella pneumoniae	ybt	ICEKp5	ST14	CG14/15	-	-	-	-	-	-	-	FIBK	90.41	98.52	KL2	Very high
SAMEA3139002	GCF_000689275.1	SB2390	2002	human	urine	Curacao	Klebsiella pneumoniae	ybt	ICEKp4	ST14	CG14/15	-	-	-	-	-	-	-	FIBK	90.8	98.62	KL2	Very high
SAMN01939166	GCA_000316265.2	JHCK1	1981	human	CSF	Argentina	Klebsiella pneumoniae	-	-	ST14	CG14/15	-	-	-	-	-	-	-	FIBK	90.8	98.62	KL2	Good
SAMN02138586	GCA_000492775.1	MGH 46	2012	human	urine	USA	Klebsiella pneumoniae	ybt	ICEKp4	ST14	CG14/15	-	-	-	-	-	-	-	FIBK	90.41	98.52	KL16	Very high
SAMN02138609	GCA_000492595.1	UCICRE 4	unknown	human	blood	USA	Klebsiella pneumoniae	-	-	ST14	CG14/15	-	-	-	-	-	-	-	FIBK	90.41	98.52	KL16	Very high
SAMN02138632	GCA_000567405.1	BIDMC 11	2008	human	peritoneal abscess	USA	Klebsiella pneumoniae	-	-	ST14	CG14/15	-	-	-	-	-	-	-	FIBK	90.8	98.62	KL2	Very high
SAMN02463957	GCA_000300675.1	WGLW2	unknown	unknown	unknown	USA	Klebsiella pneumoniae	-	-	ST14	CG14/15	-	-	-	-	-	-	-	FIBK	90.8	98.62	KL2	Very high
SAMN03081487	GCA_000733255.1	PittNDM01	2013	human	urine	USA	Klebsiella pneumoniae	ybt	ICEKp5	ST14	CG14/15	-	-	-	-	-	-	-	FIBK	90.41	98.52	KL2	Very high
SAMN03280283	GCF_001031795.1	CHS140	2014	human	unknown	USA	Klebsiella pneumoniae	-	-	ST14	CG14/15	-	-	-	-	-	-	-	FIBK	90.41	98.52	KL16	Very high
SAMN03280316	GCF_001185865.1	CHS175	2014	human	unknown	USA	Klebsiella pneumoniae	-	-	ST14	CG14/15	-	-	-	-	-	-	-	FIBK	90.41	98.52	KL2	High
SAMN03280409	GCF_001033925.1	MGH124	2014	human	unknown	unknown	Klebsiella pneumoniae	-	-	ST14	CG14/15	-	-	-	-	-	-	-	FIBK	90.8	98.62	KL2	Very high
SAMN04011430	GCF_001316865.1	ST14:944535499	unknown	human	unknown	South Africa	Klebsiella pneumoniae	ybt	ICEKp5	ST14	CG14/15	-	-	-	-	-	-	-	FIBK	90.41	98.52	KL2	None
SAMEA1905018	ERR276983	unknown	2011	human	unknown	UK	Klebsiella pneumoniae	-	-	ST14	CG14/15	-	-	-	-	-	-	-	FIBK	90.8	98.62	KL2	Very high
SAMEA1905057	ERR276968	unknown	2011	human	unknown	UK	Klebsiella pneumoniae	-	-	ST14	CG14/15	-	-	-	-	-	-	-	FIBK	90.8	98.62	KL2	Very high
SAMEA1905084	ERR276938	unknown	2011	human	unknown	UK	Klebsiella pneumoniae	-	-	ST14	CG14/15	-	-	-	-	-	-	-	FIBK	90.5	99.6	KL2	Very high
SAMEA1905100	ERR276940	unknown	2011	human	unknown	UK	Klebsiella pneumoniae	-	-	ST14	CG14/15	-	-	-	-	-	-	-	FIBK	90.8	98.62	KL2	Very high
SAMN02885324	SRR1508858	H1247	2011	human	blood	Nepal	Klebsiella pneumoniae	ybt	ICEKp3	ST14	CG14/15	-	-	-	-	-	-	-	FIBK	90.8	98.62	KL2	High
SAMN02885346	SRR1508862	H1496	2012	human	blood	Nepal	Klebsiella pneumoniae	ybt	ICEKp3	ST14	CG14/15	-	-	-	-	-	-	-	FIBK	90.8	98.62	KL2	Very high
SAMN02885347	SRR1508863	H1545	2012	human	blood	Nepal	Klebsiella pneumoniae	-	-	ST14	CG14/15	-	-	-	-	-	-	-	FIBK	90.8	98.62	KL2	Very high
SAMN02471434	GCA_000372625.2	PR04	2009	human	blood	Malaysia	Klebsiella pneumoniae	-	-	ST1402	-	-	-	-	-	-	-	-	-	-	-	KL111	Perfect
SAMEA1713133	ERR257682	unknown	2009	human	blood	UK	Klebsiella pneumoniae	ybt	unknown	ST1408	-	-	-	-	-	-	-	-	-	-	-	KL27	Very high
SAMN03280287	GCF_001031875.1	CHS145	2014	human	unknown	USA	Klebsiella pneumoniae	-	-	ST1411	-	-	-	-	-	-	-	-	-	-	-	KL107	None
SAMEA882145	ERS012051	2024	2005	human	sterile	Indonesia	Klebsiella pneumoniae	-	-	ST1411	-	-	-	-	-	-	-	-	FIBK	99.6	90.41	KL125	High
SAMN02138654	GCA_000492335.1	BIDMC 24	2012	human	urine	USA	Klebsiella pneumoniae	-	-	ST1430	-	-	-	-	-	-	-	-	-	-	-	KL122	Very high
SAMN02138595	GCA_000492695.1	BWH 30	2012	human	blood	USA	Klebsiella pneumoniae	-	-	ST1431	-	-	-	-	-	-	-	-	FIBK	90.8	98.62	KL24	Very high
SAMN02138559	GCA_000493115.1	MGH 19	2012	human	urine	USA	Klebsiella pneumoniae	-	-	ST1432	-	-	-	-	-	-	-	-	-	-	-	KL133	Very high
SAMN02138588	GCA_000492755.1	MGH 48	2012	human	urine	USA	Klebsiella pneumoniae	-	-	ST1436	-	-	-	-	-	-	-	-	FIBK	90.8	98.62	KL128	Perfect
SAMEA3357027	ERR1008689	INF130	2013	human	urine	Australia	Klebsiella pneumoniae	-	-	ST1441	-	-	-	-	-	-	-	-	FIBK	90.41	98.32	KL10	Very high
SAMN02356614	GCA_000566845.1	UCI 34	unknown	human	urine	USA	Klebsiella pneumoniae	-	-	ST1444	CG34	-	-	-	-	-	-	-	FIBK	90.41	99.6	KL10	Very high
SAMEA3356951	ERR1023743	INF007	2013	human	urine	Australia	Klebsiella pneumoniae	ybt	plasmid	ST1449	-	-	-	-	-	-	-	-	FIBK	99.8	90.41	KL107	Very high
SAMEA882038	ERS005768	AJ156	2002	human	respiratory	Australia	Klebsiella pneumoniae	-	-	ST1454	CG34	-	-	-	-	-	-	-	FIBK	90.41	99.6	KL25	Good
SAMN06112199	SRR5082489	KSB1_5G	2013	human	rectal swab	Australia	Klebsiella pneumoniae	-	-	ST1464	-	-	-	-	-	-	-	-	FIBK	99.6	90.41	KL109	Good
SAMN06112221	SRR5082447	INF275	2014	human	sputum	Australia	Klebsiella pneumoniae	-	-	ST1464	-	-	-	-	-	-	-	-	FIBK	99.6	90.41	KL109	None
SAMN02927872	SRR1561362	US-WA-2010	2010	human	unknown	USA	Klebsiella pneumoniae	-	-	ST147	CG147	-	-	-	-	-	-	-	-	-	-	KL64	Good
SAMN03853231	SRR2098756	Kpn0033	2012	turkey	Food	USA	Klebsiella pneumoniae	-	-	ST147	CG147	-	-	-	-	-	-	-	-	-	-	KL64	Good
SAMEA1712991	ERR257685	unknown	2011	human	ascitic fluid	UK	Klebsiella pneumoniae	-	-	ST147	CG147	-	-	-	-	-	-	-	-	-	-	KL64	Perfect
SAMEA1713045	ERR257667	unknown	unknown	human	unknown	UK	Klebsiella pneumoniae	-	-	ST147	CG147	-	-	-	-	-	-	-	-	-	-	KL64	Perfect
SAMEA1713095	ERR257637	unknown	unknown	human	unknown	UK	Klebsiella pneumoniae	-	-	ST147	CG147	-	-	-	-	-	-	-	-	-	-	KL64	Perfect
SAMEA2053713	ERR311477	unknown	unknown	human	unknown	UK	Klebsiella pneumoniae	-	-	ST147	CG147	-	-	-	-	-	-	-	-	-	-	KL64	Perfect
SAMEA2053901	ERR311478	unknown	unknown	human	unknown	UK	Klebsiella pneumoniae	-	-	ST147	CG147	-	-	-	-	-	-	-	-	-	-	KL64	Perfect
SAMEA2053952	ERR314558	unknown	unknown	human	unknown	UK	Klebsiella pneumoniae	-	-	ST147	CG147	-	-	-	-	-	-	-	-	-	-	KL64	Perfect
SAMEA2054931	ERR314491	unknown	2011	human	sputum	UK	Klebsiella pneumoniae	-	-	ST147	CG147	-	-	-	-	-	-	-	-	-	-	KL81	Good
SAMEA2054933	ERR314497	unknown	unknown	human	unknown	UK	Klebsiella pneumoniae	-	-	ST147	CG147	-	-	-	-	-	-	-	-	-	-	KL64	Perfect
SAMEA2055000	ERR314515	unknown	unknown	human	unknown	UK	Klebsiella pneumoniae	-	-	ST147	CG147	-	-	-	-	-	-	-	-	-	-	KL64	Perfect
SAMEA882108	ERS012023	09-341B	2009	human	respiratory	Vietnam	Klebsiella pneumoniae	-	-	ST147	CG147	-	-	-	-	-	-	-	-	-	-	KL64	Very high
SAMEA882154	ERS011837	K307An	2005	human	intestinal	Vietnam	Klebsiella pneumoniae	-	-	ST147	CG147	-	-	-	-	-	-	-	-	-	-	KL81	Good
SAMEA2273622	ERR486367	k906	2004	human	blood	UK	Klebsiella pneumoniae	-	-	ST147	CG147	-	-	-	-	-	-	-	-	-	-	KL64	Perfect
SAMEA2602947	GCF_000822185.1	S_49BG	2012	human	unknown	Italy	Klebsiella pneumoniae	-	-	ST147	CG147	-	-	-	-	-	-	-	-	-	-	KL55	Very high
SAMEA2602958	GCF_000822405.1	S_62BG	2011	human	unknown	Italy	Klebsiella pneumoniae	-	-	ST147	CG147	-	-	-	-	-	-	-	-	-	-	KL64	None
SAMEA2602975	GCF_000822745.1	S_81RE	2011	human	unknown	Italy	Klebsiella pneumoniae	-	-	ST147	CG147	-	-	-	-	-	-	-	-	-	-	KL10	Good
SAMEA2602977	GCF_000822785.1	S_83RE	2012	human	unknown	Italy	Klebsiella pneumoniae	-	-	ST147	CG147	-	-	-	-	-	-	-	-	-	-	KL10	Good
SAMN02996352	GCF_000958975.1	CDPH3020	2014	human	respiratory secretion	USA	Klebsiella pneumoniae	-	-	ST147	CG147	-	-	-	-	-	-	-	-	-	-	KL64	Perfect
SAMN02996353	GCF_000956385.1	CDPH3707	2014	human	respiratory secretion	USA	Klebsiella pneumoniae	-	-	ST147	CG147	-	-	-	-	-	-	-	-	-	-	KL64	Perfect
SAMN02996354	GCF_000763935.1	CDPH3823	2014	human	respiratory secretion	USA	Klebsiella pneumoniae	-	-	ST147	CG147	-	-	-	-	-	-	-	-	-	-	KL64	Perfect
SAMN02996355	GCF_000763925.1	CDPH5262	2014	human	respiratory secretion	USA	Klebsiella pneumoniae	-	-	ST147	CG147	-	-	-	-	-	-	-	-	-	-	KL64	Perfect
SAMN03271887	GCF_000817855.1	ST147	2012	human	blood	Australia	Klebsiella pneumoniae	ybt	ICEKp12	ST147	CG147	-	-	-	-	-	-	-	-	-	-	KL64	Good
SAMN03280392	GCF_001033585.1	MGH93	2014	human	unknown	unknown	Klebsiella pneumoniae	ybt	ICEKp3	ST147	CG147	-	-	-	-	-	-	-	-	-	-	KL64	None
SAMN02885303	SRR1508881	C369	2009	human	Blood or urine	Nepal	Klebsiella pneumoniae	-	-	ST147	CG147	-	-	-	-	-	-	-	-	-	-	KL64	Perfect
SAMEA2072928	ERR349777	170	2012	human	sputum	Nepal	Klebsiella pneumoniae	-	-	ST147	CG147	-	-	-	-	-	-	-	FIBK	90.41	98.32	KL81	Good
SAMEA2053900	ERR311475	unknown	unknown	human	unknown	UK	Klebsiella pneumoniae	-	-	ST147	CG147	-	-	-	-	-	-	-	FIBK	90.8	98.62	KL64	Perfect
SAMEA2054752	ERR311473	unknown	2012	human	blood	UK	Klebsiella pneumoniae	-	-	ST147	CG147	-	-	-	-	-	-	-	FIBK	90.8	98.62	KL64	Very high
SAMEA2273543	ERR486753	k361	2002	human	blood	UK	Klebsiella pneumoniae	-	-	ST147	CG147	-	-	-	-	-	-	-	FIBK	99.6	90.41	KL64	Perfect
SAMEA2273576	ERR486328	k616	2003	human	blood	UK	Klebsiella pneumoniae	-	-	ST147	CG147	-	-	-	-	-	-	-	FIBK	99.51	90.6	KL64	Perfect
SAMEA2273577	ERR486755	k618	2003	human	blood	UK	Klebsiella pneumoniae	-	-	ST147	CG147	-	-	-	-	-	-	-	FIBK	99.6	90.41	KL64	Perfect
SAMEA2273614	ERR486360	k864	2004	human	blood	UK	Klebsiella pneumoniae	-	-	ST147	CG147	-	-	-	-	-	-	-	FIBK	99.6	90.41	KL64	Perfect
SAMEA2273615	ERR486361	k866	2004	human	blood	UK	Klebsiella pneumoniae	-	-	ST147	CG147	-	-	-	-	-	-	-	FIBK	99.6	90.41	KL64	Perfect
SAMEA2273616	ERR486362	k868	2004	human	blood	UK	Klebsiella pneumoniae	-	-	ST147	CG147	-	-	-	-	-	-	-	FIBK	99.6	90.41	KL64	Perfect
SAMEA2273621	ERR486761	k904	2004	human	blood	UK	Klebsiella pneumoniae	-	-	ST147	CG147	-	-	-	-	-	-	-	FIBK	99.51	90.6	KL64	Perfect
SAMEA2273654	ERR486769	k1111	2005	human	blood	UK	Klebsiella pneumoniae	-	-	ST147	CG147	-	-	-	-	-	-	-	FIBK	99.6	90.41	KL64	Perfect
SAMEA2273671	ERR474492	k1279	2006	human	blood	UK	Klebsiella pneumoniae	-	-	ST147	CG147	-	-	-	-	-	-	-	FIBK	90.41	99.31	KL64	Perfect
SAMEA2273780	ERR486801	k2040	2009	human	blood	Ireland	Klebsiella pneumoniae	-	-	ST147	CG147	-	-	-	-	-	-	-	FIBK	90.8	98.62	KL64	Perfect
SAMEA2273856	ERR486464	k1025	2005	human	blood	UK	Klebsiella pneumoniae	-	-	ST147	CG147	-	-	-	-	-	-	-	FIBK	99.51	90.6	KL64	Very high
SAMEA1905011	ERR276943	unknown	2011	human	unknown	UK	Klebsiella pneumoniae	-	-	ST147	CG147	-	-	-	-	-	-	-	FIBK	99.6	90.41	KL64	Good
SAMN02885354	SRR1508854	H31	2012	human	sputum	Nepal	Klebsiella pneumoniae	-	-	ST147	CG147	-	-	-	-	-	-	-	FIBK	90.41	98.32	KL81	Good
SAMEA2273765	ERR474559	k1969	2008	human	blood	UK	Klebsiella pneumoniae	-	-	ST1480	-	-	-	-	-	-	-	-	-	-	-	KL39	Good
SAMEA1713013	ERR257606	unknown	2006	human	blood	UK	Klebsiella pneumoniae	ybt	ICEKp4	ST15	CG14/15	-	-	-	-	-	-	-	-	-	-	KL112	Very high
SAMEA2053857	ERR314432	unknown	2012	human	blood	UK	Klebsiella pneumoniae	-	-	ST15	CG14/15	-	-	-	-	-	-	-	-	-	-	KL112	Very high
SAMEA2053995	ERR311562	unknown	2011	human	wound	UK	Klebsiella pneumoniae	ybt	ICEKp4	ST15	CG14/15	-	-	-	-	-	-	-	-	-	-	KL112	Good
SAMEA2054835	ERR314431	unknown	2012	human	blood	UK	Klebsiella pneumoniae	-	-	ST15	CG14/15	-	-	-	-	-	-	-	-	-	-	KL112	Very high
SAMEA882147	ERS012053	2033	2005	human	urine	Indonesia	Klebsiella pneumoniae	-	-	ST15	CG14/15	-	-	-	-	-	-	-	-	-	-	KL19	High
SAMEA882222	ERS011897	ST 752	2008	human	sterile	Laos	Klebsiella pneumoniae	-	-	ST15	CG14/15	-	-	-	-	-	-	-	-	-	-	KL117	Very high
SAMEA2273632	ERR486375	k981	2004	human	blood	UK	Klebsiella pneumoniae	ybt	ICEKp4	ST15	CG14/15	-	-	-	-	-	-	-	-	-	-	KL112	Very high
SAMEA2273662	ERR486770	k1234	2005	human	blood	UK	Klebsiella pneumoniae	ybt	ICEKp4	ST15	CG14/15	-	-	-	-	-	-	-	-	-	-	KL112	Very high
SAMEA2273668	ERR486771	k1238	2005	human	blood	UK	Klebsiella pneumoniae	ybt	ICEKp4	ST15	CG14/15	-	-	-	-	-	-	-	-	-	-	KL112	Very high
SAMEA2273682	ERR474501	k1325	2006	human	blood	UK	Klebsiella pneumoniae	ybt	ICEKp4	ST15	CG14/15	-	-	-	-	-	-	-	-	-	-	KL112	Very high
SAMEA2273699	ERR474513	k1490	2006	human	blood	UK	Klebsiella pneumoniae	ybt	ICEKp4	ST15	CG14/15	-	-	-	-	-	-	-	-	-	-	KL112	Very high
SAMEA2273724	ERR474532	k1654	2007	human	blood	UK	Klebsiella pneumoniae	-	-	ST15	CG14/15	-	-	-	-	-	-	-	-	-	-	KL19	High
SAMEA2273746	ERR486793	k1786	2008	human	blood	Ireland	Klebsiella pneumoniae	ybt	ICEKp4	ST15	CG14/15	-	-	-	-	-	-	-	-	-	-	KL24	Good
SAMEA2273773	ERR486799	k2135	2009	human	blood	UK	Klebsiella pneumoniae	-	-	ST15	CG14/15	-	-	-	-	-	-	-	-	-	-	KL107	None
SAMEA2273868	ERR486502	k1310	2006	human	blood	UK	Klebsiella pneumoniae	-	-	ST15	CG14/15	-	-	-	-	-	-	-	-	-	-	KL112	Very high
SAMEA2273886	ERR486519	e1602	2007	human	blood	Ireland	Klebsiella pneumoniae	ybt	ICEKp4	ST15	CG14/15	-	-	-	-	-	-	-	-	-	-	KL24	Perfect
SAMN02776996	GCF_000764635.1	BAMC 07-18	2012	human	soldier combat wound	USA	Klebsiella pneumoniae	-	-	ST15	CG14/15	-	-	-	-	-	-	-	-	-	-	KL24	Perfect
SAMN03280255	GCF_001031325.1	CHS112	2014	human	unknown	USA	Klebsiella pneumoniae	-	-	ST15	CG14/15	-	-	-	-	-	-	-	-	-	-	KL146	Very high
SAMN03280398	GCF_001033725.1	MGH101	2014	human	unknown	unknown	Klebsiella pneumoniae	-	-	ST15	CG14/15	-	-	-	-	-	-	-	-	-	-	KL146	Very high
SAMEA3184081	ERR720260	TG21960	2011	human	respiratory tract	USA	Klebsiella pneumoniae	-	-	ST15	CG14/15	-	-	-	-	-	-	-	-	-	-	KL24	Perfect
SAMN02581248	GCA_000688215.1	MGH 75	2013	human	wound	USA	Klebsiella pneumoniae	ybt	ICEKp4	ST15	CG14/15	-	-	-	-	-	-	-	FIB,FIBK	99.6	90.41	KL24	Good
SAMN02581395	GCA_000688155.1	MGH 63	2013	human	bile	USA	Klebsiella pneumoniae	ybt	ICEKp4	ST15	CG14/15	-	-	-	-	-	-	-	FIB,FIBK	99.6	90.41	KL24	Good
SAMN02581397	GCA_000694535.1	MGH 65	2013	human	bile	USA	Klebsiella pneumoniae	ybt	ICEKp4	ST15	CG14/15	-	-	-	-	-	-	-	FIB,FIBK	99.6	90.41	KL24	Very high
SAMN03280384	GCF_001033455.1	MGH81	2014	human	unknown	unknown	Klebsiella pneumoniae	ybt	ICEKp4	ST15	CG14/15	-	-	-	-	-	-	-	FIB,FIBK	99.6	90.41	KL24	Good
SAMN03280400	GCF_001033755.1	MGH111	2014	human	unknown	unknown	Klebsiella pneumoniae	ybt	ICEKp4	ST15	CG14/15	-	-	-	-	-	-	-	FIB,FIBK	99.6	90.41	KL24	Very high
SAMN03280404	GCF_001033835.1	MGH115	2014	human	unknown	unknown	Klebsiella pneumoniae	ybt	ICEKp4	ST15	CG14/15	-	-	-	-	-	-	-	FIB,FIBK	99.6	90.41	KL24	Very high
SAMN03280406	GCF_001033885.1	MGH117	2014	human	unknown	unknown	Klebsiella pneumoniae	ybt	ICEKp4	ST15	CG14/15	-	-	-	-	-	-	-	FIB,FIBK	99.6	90.41	KL24	Very high
SAMEA3357310	ERR1015311	KSB1_7C	2013	human	rectal swab	Australia	Klebsiella pneumoniae	-	-	ST15	CG14/15	-	-	-	-	-	-	-	FIBK	99.51	90.5	KL24	Very high
SAMEA3357311	ERR1015312	KSB1_8C	2013	human	rectal swab	Australia	Klebsiella pneumoniae	-	-	ST15	CG14/15	-	-	-	-	-	-	-	FIBK	99.51	90.5	KL24	Very high
SAMN06112194	SRR5082451	KSB1_5B	2013	human	rectal swab	Australia	Klebsiella pneumoniae	-	-	ST15	CG14/15	-	-	-	-	-	-	-	FIBK	99.51	90.5	KL24	Very high
SAMN06112218	SRR5082459	INF061	2013	human	BAL	Australia	Klebsiella pneumoniae	-	-	ST15	CG14/15	-	-	-	-	-	-	-	FIBK	99.51	90.5	KL24	Good
SAMEA2072909	ERR349749	50	2012	human	urine	Nepal	Klebsiella pneumoniae	ybt	ICEKp12	ST15	CG14/15	-	-	-	-	-	-	-	FIBK	90.41	98.52	KL112	Good
SAMEA2072911	ERR349752	80	2012	human	blood	Nepal	Klebsiella pneumoniae	ybt	ICEKp12	ST15	CG14/15	-	-	-	-	-	-	-	FIBK	90.41	98.52	KL112	Good
SAMEA2072912	ERR349753	81	2012	human	blood	Nepal	Klebsiella pneumoniae	ybt	ICEKp12	ST15	CG14/15	-	-	-	-	-	-	-	FIBK	90.41	98.52	KL112	Good
SAMEA2072913	ERR349755	93	2012	human	blood	Nepal	Klebsiella pneumoniae	ybt	ICEKp12	ST15	CG14/15	-	-	-	-	-	-	-	FIBK	90.41	98.52	KL112	Good
SAMEA2072916	ERR349759	108	2012	human	sputum	Nepal	Klebsiella pneumoniae	ybt	ICEKp12	ST15	CG14/15	-	-	-	-	-	-	-	FIBK	90.41	98.52	KL112	Very high
SAMEA2072919	ERR349764	126	2012	human	blood	Nepal	Klebsiella pneumoniae	ybt	ICEKp12	ST15	CG14/15	-	-	-	-	-	-	-	FIBK	90.41	98.52	KL112	Good
SAMEA2072920	ERR349765	127	2012	human	urine	Nepal	Klebsiella pneumoniae	ybt	ICEKp12	ST15	CG14/15	-	-	-	-	-	-	-	FIBK	90.41	98.52	KL112	Good
SAMEA2072921	ERR349767	132	2012	human	blood	Nepal	Klebsiella pneumoniae	ybt	ICEKp12	ST15	CG14/15	-	-	-	-	-	-	-	FIBK	90.41	98.52	KL112	Good
SAMEA2072926	ERR349774	157	2012	human	rectal swab	Nepal	Klebsiella pneumoniae	ybt	ICEKp4	ST15	CG14/15	-	-	-	-	-	-	-	FIBK	99.6	90.41	KL24	Very high
SAMEA2072937	ERR349748	24	2012	human	ET Tip	Nepal	Klebsiella pneumoniae	ybt	ICEKp12	ST15	CG14/15	-	-	-	-	-	-	-	FIBK	90.41	98.52	KL112	Good
SAMEA2072938	ERR349751	72	2012	human	ET Tip	Nepal	Klebsiella pneumoniae	ybt	ICEKp12	ST15	CG14/15	-	-	-	-	-	-	-	FIBK	90.41	98.52	KL112	Good
SAMEA2072939	ERR349754	86	2012	human	blood	Nepal	Klebsiella pneumoniae	ybt	ICEKp12	ST15	CG14/15	-	-	-	-	-	-	-	FIBK	90.41	98.52	KL112	Good
SAMEA2072940	ERR349757	10315_6#11	2012	human	tracheal aspirate	Nepal	Klebsiella pneumoniae	ybt	ICEKp12	ST15	CG14/15	-	-	-	-	-	-	-	FIBK	90.41	98.52	KL112	Very high
SAMEA2072942	ERR349763	120	2012	human	blood	Nepal	Klebsiella pneumoniae	ybt	ICEKp12	ST15	CG14/15	-	-	-	-	-	-	-	FIBK	90.41	98.52	KL112	Good
SAMEA2072943	ERR349766	131	2012	human	sputum	Nepal	Klebsiella pneumoniae	ybt	ICEKp12	ST15	CG14/15	-	-	-	-	-	-	-	FIBK	90.41	98.52	KL112	Very high
SAMEA2072945	ERR349775	159	2012	human	ET Tip	Nepal	Klebsiella pneumoniae	-	-	ST15	CG14/15	-	-	-	-	-	-	-	FIBK	90.31	99.6	KL48	High
SAMEA2073124	ERR349803	305	2012	human	Pus	Nepal	Klebsiella pneumoniae	ybt	ICEKp12	ST15	CG14/15	-	-	-	-	-	-	-	FIBK	90.41	98.52	KL112	Very high
SAMEA2073129	ERR349808	352	2012	human	Catheter tip	Nepal	Klebsiella pneumoniae	ybt	ICEKp4	ST15	CG14/15	-	-	-	-	-	-	-	FIBK	90.31	99.6	KL24	Perfect
SAMEA2073133	ERR349812	412	2012	human	urine	Nepal	Klebsiella pneumoniae	ybt	ICEKp4	ST15	CG14/15	-	-	-	-	-	-	-	FIBK	90.6	99.01	KL112	Very high
SAMEA2073313	ERR349819	435	2012	human	Folyes tip	Nepal	Klebsiella pneumoniae	-	-	ST15	CG14/15	-	-	-	-	-	-	-	FIBK	90.6	99.01	KL112	Very high
SAMEA2073317	ERR349823	458	2012	human	ET Secreation	Nepal	Klebsiella pneumoniae	ybt	ICEKp12	ST15	CG14/15	-	-	-	-	-	-	-	FIBK	90.41	98.52	KL112	Very high
SAMEA2073318	ERR349824	482	2012	human	sputum	Nepal	Klebsiella pneumoniae	-	-	ST15	CG14/15	-	-	-	-	-	-	-	FIBK	90.6	99.01	KL112	Very high
SAMEA2073319	ERR349825	484	2012	human	ET Tip	Nepal	Klebsiella pneumoniae	ybt	ICEKp12	ST15	CG14/15	-	-	-	-	-	-	-	FIBK	90.41	98.52	KL112	Very high
SAMEA2073320	ERR349826	486	2012	human	Pus	Nepal	Klebsiella pneumoniae	ybt	ICEKp12	ST15	CG14/15	-	-	-	-	-	-	-	FIBK	90.41	98.52	KL112	Very high
SAMEA2073322	ERR349828	501	2012	human	urine	Nepal	Klebsiella pneumoniae	ybt	ICEKp12	ST15	CG14/15	-	-	-	-	-	-	-	FIBK	90.41	98.52	KL112	Very high
SAMEA2073509	ERR349844	567	2012	human	ET Tip	Nepal	Klebsiella pneumoniae	ybt	ICEKp12	ST15	CG14/15	-	-	-	-	-	-	-	FIBK	90.41	98.52	KL112	Very high
SAMN03853192	SRR2098684	Kpn0011	2012	turkey	Food	USA	Klebsiella pneumoniae	-	-	ST15	CG14/15	-	-	-	-	-	-	-	FIBK	90.41	98.32	KL107	None
SAMEA1712968	ERR257629	unknown	2011	human	abdomen	UK	Klebsiella pneumoniae	-	-	ST15	CG14/15	-	-	-	-	-	-	-	FIBK	90.41	98.52	KL112	Very high
SAMEA1712977	ERR257605	unknown	unknown	human	unknown	UK	Klebsiella pneumoniae	-	-	ST15	CG14/15	-	-	-	-	-	-	-	FIBK	90.41	98.52	KL112	Very high
SAMEA1712999	ERR257651	unknown	2010	human	blood	UK	Klebsiella pneumoniae	ybt	ICEKp4	ST15	CG14/15	-	-	-	-	-	-	-	FIBK	90.5	98.91	KL112	Very high
SAMEA1713047	ERR257645	unknown	2011	human	tracheal aspirate	UK	Klebsiella pneumoniae	-	-	ST15	CG14/15	-	-	-	-	-	-	-	FIBK	99.6	90.41	KL48	High
SAMEA1713051	ERR257684	unknown	2011	human	blood	UK	Klebsiella pneumoniae	-	-	ST15	CG14/15	-	-	-	-	-	-	-	FIBK	90.41	98.52	KL112	Very high
SAMEA1713091	ERR257653	unknown	2011	human	abdomen	UK	Klebsiella pneumoniae	-	-	ST15	CG14/15	-	-	-	-	-	-	-	FIBK	90.41	98.52	KL112	Very high
SAMEA1713107	ERR257692	unknown	unknown	human	unknown	UK	Klebsiella pneumoniae	-	-	ST15	CG14/15	-	-	-	-	-	-	-	FIBK	90.41	98.52	KL112	Very high
SAMEA1713109	ERR257648	unknown	2011	human	urine	UK	Klebsiella pneumoniae	ybt	ICEKp4	ST15	CG14/15	-	-	-	-	-	-	-	FIBK	90.41	98.52	KL24	Good
SAMEA1713131	ERR257642	unknown	2009	human	blood	UK	Klebsiella pneumoniae	-	-	ST15	CG14/15	-	-	-	-	-	-	-	FIBK	90.6	99.01	KL112	Very high
SAMEA2053797	ERR314417	unknown	2012	human	sputum	UK	Klebsiella pneumoniae	-	-	ST15	CG14/15	-	-	-	-	-	-	-	FIBK	99.6	90.41	KL19	High
SAMEA2053860	ERR314441	unknown	2012	human	screening	UK	Klebsiella pneumoniae	-	-	ST15	CG14/15	-	-	-	-	-	-	-	FIBK	99.6	90.41	KL19	Good
SAMEA2053949	ERR314549	unknown	2012	human	urine	UK	Klebsiella pneumoniae	ybt	ICEKp4	ST15	CG14/15	-	-	-	-	-	-	-	FIBK	90.31	99.6	KL24	Perfect
SAMEA882007	ERS011878	U 12567	2008	human	urine	Laos	Klebsiella pneumoniae	ybt	ICEKp4	ST15	CG14/15	-	-	-	-	-	-	-	FIBK	90.41	98.52	KL24	Perfect
SAMEA882118	ERS011909	DU33062/05	2005	human	urine	Singapore	Klebsiella pneumoniae	-	-	ST15	CG14/15	-	-	-	-	-	-	-	FIBK	90.41	98.52	KL112	Good
SAMEA882130	ERS011981	QMP M1-964	2007	human	intestinal biopsy	USA	Klebsiella pneumoniae	-	-	ST15	CG14/15	-	-	-	-	-	-	-	FIBK	99.6	90.41	KL112	Good
SAMEA2273641	ERR486767	k1056	2005	human	blood	UK	Klebsiella pneumoniae	-	-	ST15	CG14/15	-	-	-	-	-	-	-	FIBK	90.6	99.01	KL112	Very high
SAMEA2273653	ERR474478	k1100	2005	human	blood	UK	Klebsiella pneumoniae	-	-	ST15	CG14/15	-	-	-	-	-	-	-	FIBK	90.41	98.52	KL24	High
SAMEA2273669	ERR474490	k1264	2006	human	blood	UK	Klebsiella pneumoniae	-	-	ST15	CG14/15	-	-	-	-	-	-	-	FIBK	90.6	99.01	KL112	Very high
SAMEA2273675	ERR474496	k1301	2006	human	blood	UK	Klebsiella pneumoniae	ybt	ICEKp2	ST15	CG14/15	-	-	-	-	-	-	-	FIBK	90.6	99.01	KL24	Good
SAMEA2273676	ERR474497	k1303	2006	human	blood	UK	Klebsiella pneumoniae	ybt	ICEKp2	ST15	CG14/15	-	-	-	-	-	-	-	FIBK	90.6	99.01	KL24	Good
SAMEA2273693	ERR486776	k1436	2006	human	blood	UK	Klebsiella pneumoniae	ybt	ICEKp2	ST15	CG14/15	-	-	-	-	-	-	-	FIBK	90.6	99.01	KL24	Good
SAMEA2273706	ERR474520	k1557	2007	human	blood	UK	Klebsiella pneumoniae	ybt	ICEKp2	ST15	CG14/15	-	-	-	-	-	-	-	FIBK	90.6	99.01	KL24	Good
SAMEA2273719	ERR474530	k1634	2007	human	blood	UK	Klebsiella pneumoniae	-	-	ST15	CG14/15	-	-	-	-	-	-	-	FIBK	90.41	98.52	KL112	Very high
SAMEA2273721	ERR474531	k1639	2007	human	blood	UK	Klebsiella pneumoniae	-	-	ST15	CG14/15	-	-	-	-	-	-	-	FIBK	90.41	98.52	KL112	Very high
SAMEA2273731	ERR486787	k1679	2007	human	blood	UK	Klebsiella pneumoniae	ybt	ICEKp4	ST15	CG14/15	-	-	-	-	-	-	-	FIBK	90.8	98.62	KL24	High
SAMEA2273749	ERR474548	k1806	2008	human	blood	UK	Klebsiella pneumoniae	-	-	ST15	CG14/15	-	-	-	-	-	-	-	FIBK	90.6	99.01	KL24	Good
SAMEA2273792	ERR486400	k2141	2009	human	blood	UK	Klebsiella pneumoniae	-	-	ST15	CG14/15	-	-	-	-	-	-	-	FIBK	90.6	99.01	KL112	Very high
SAMEA2273810	ERR486418	k2325	2010	human	blood	UK	Klebsiella pneumoniae	-	-	ST15	CG14/15	-	-	-	-	-	-	-	FIBK	90.31	99.6	KL24	High
SAMEA2273812	ERR486420	k2329	2010	human	blood	UK	Klebsiella pneumoniae	-	-	ST15	CG14/15	-	-	-	-	-	-	-	FIBK	90.31	99.6	KL24	Good
SAMEA2273847	ERR486455	k2708	2011	human	blood	UK	Klebsiella pneumoniae	-	-	ST15	CG14/15	-	-	-	-	-	-	-	FIBK	90.41	98.52	KL30	Very high
SAMEA2273885	ERR486518	k2235	2009	human	blood	UK	Klebsiella pneumoniae	-	-	ST15	CG14/15	-	-	-	-	-	-	-	FIBK	90.41	98.52	KL24	Very high
SAMEA2602919	GCF_000821625.1	S_18PV	2013	human	unknown	Italy	Klebsiella pneumoniae	-	-	ST15	CG14/15	-	-	-	-	-	-	-	FIBK	90.54	98.99	KL112	Good
SAMEA2602920	GCF_000821645.1	S_19PV	2013	human	unknown	Italy	Klebsiella pneumoniae	ybt	ICEKp4	ST15	CG14/15	-	-	-	-	-	-	-	FIBK	90.31	99.6	KL24	None
SAMEA2602993	GCF_000823105.1	S_99SGR	2012	human	unknown	Italy	Klebsiella pneumoniae	-	-	ST15	CG14/15	-	-	-	-	-	-	-	FIBK	90.6	99.01	KL112	Very high
SAMN02138664	GCA_000707985.1	BIDMC 33B	2012	human	respiratory tract	USA	Klebsiella pneumoniae	ybt	ICEKp4	ST15	CG14/15	-	-	-	-	-	-	-	FIBK	90.31	99.6	KL24	High
SAMN02141974	GCA_000417465.1	UHKPC179	2009	human	blood	USA	Klebsiella pneumoniae	-	-	ST15	CG14/15	-	-	-	-	-	-	-	FIBK	90.6	99.01	KL112	Very high
SAMN02142020	GCA_000409125.1	UHKPC57	2008	human	Catheter tip	USA	Klebsiella pneumoniae	ybt	ICEKp4	ST15	CG14/15	-	-	-	-	-	-	-	FIBK	90.6	99.01	KL112	Very high
SAMN02470628	GCA_000474635.1	303K	2010	human	rectal swab	Taiwan	Klebsiella pneumoniae	-	-	ST15	CG14/15	-	-	-	-	-	-	-	FIBK	90.41	98.52	KL19	High
SAMN03280431	GCF_001034365.1	UCI96	2014	human	unknown	unknown	Klebsiella pneumoniae	-	-	ST15	CG14/15	-	-	-	-	-	-	-	FIBK	90.8	98.62	KL24	High
SAMEA1905071	ERR276950	unknown	2011	human	unknown	UK	Klebsiella pneumoniae	ybt	ICEKp4	ST15	CG14/15	-	-	-	-	-	-	-	FIBK	90.31	99.6	KL24	Perfect
SAMN02885339	SRR1508861	H1460	2012	human	blood	Nepal	Klebsiella pneumoniae	ybt	ICEKp12	ST15	CG14/15	-	-	-	-	-	-	-	FIBK	90.41	98.52	KL112	Good
SAMN02885353	SRR1508853	H30	2011	human	blood	Nepal	Klebsiella pneumoniae	ybt	ICEKp12	ST15	CG14/15	-	-	-	-	-	-	-	FIBK	90.41	98.52	KL112	Very high
SAMN02885365	SRR1508819	PMK1	2011	human	blood	Nepal	Klebsiella pneumoniae	ybt	ICEKp12	ST15	CG14/15	-	-	-	-	-	-	-	FIBK	90.41	98.52	KL112	None
SAMN02885367	SRR1508831	PMK11	2012	human	blood	Nepal	Klebsiella pneumoniae	ybt	ICEKp12	ST15	CG14/15	-	-	-	-	-	-	-	FIBK	90.41	98.52	KL112	Very high
SAMN02885368	SRR1508832	PMK12	2012	human	blood	Nepal	Klebsiella pneumoniae	ybt	ICEKp12	ST15	CG14/15	-	-	-	-	-	-	-	FIBK	90.41	98.52	KL112	Very high
SAMN02885369	SRR1508833	PMK13a	2012	human	blood	Nepal	Klebsiella pneumoniae	ybt	ICEKp12	ST15	CG14/15	-	-	-	-	-	-	-	FIBK	90.41	98.52	KL112	Very high
SAMN02885370	SRR1508834	PMK13b	2012	human	blood	Nepal	Klebsiella pneumoniae	ybt	ICEKp12	ST15	CG14/15	-	-	-	-	-	-	-	FIBK	90.41	98.52	KL112	Very high
SAMN02885371	SRR1508835	PMK14	2012	human	blood	Nepal	Klebsiella pneumoniae	ybt	ICEKp12	ST15	CG14/15	-	-	-	-	-	-	-	FIBK	90.41	98.52	KL112	Very high
SAMN02885372	SRR1508836	PMK15	2012	human	blood	Nepal	Klebsiella pneumoniae	ybt	ICEKp12	ST15	CG14/15	-	-	-	-	-	-	-	FIBK	90.41	98.52	KL112	Very high
SAMN02885373	SRR1508837	PMK16	2012	human	blood	Nepal	Klebsiella pneumoniae	ybt	ICEKp12	ST15	CG14/15	-	-	-	-	-	-	-	FIBK	90.41	98.52	KL112	Very high
SAMN02885374	SRR1508838	PMK17	2012	human	blood	Nepal	Klebsiella pneumoniae	ybt	ICEKp12	ST15	CG14/15	-	-	-	-	-	-	-	FIBK	90.41	98.52	KL112	Good
SAMN02885375	SRR1508839	PMK18	2012	human	blood	Nepal	Klebsiella pneumoniae	ybt	ICEKp12	ST15	CG14/15	-	-	-	-	-	-	-	FIBK	90.41	98.52	KL112	Good
SAMN02885376	SRR1508840	PMK19	2012	human	blood	Nepal	Klebsiella pneumoniae	ybt	ICEKp12	ST15	CG14/15	-	-	-	-	-	-	-	FIBK	90.41	98.52	KL112	Good
SAMN02885377	SRR1508841	PMK20a	2012	human	blood	Nepal	Klebsiella pneumoniae	ybt	ICEKp12	ST15	CG14/15	-	-	-	-	-	-	-	FIBK	90.41	98.52	KL112	Good
SAMN02885378	SRR1508842	PMK21a	2012	human	blood	Nepal	Klebsiella pneumoniae	ybt	ICEKp12	ST15	CG14/15	-	-	-	-	-	-	-	FIBK	90.41	98.52	KL112	Good
SAMN02885379	SRR1508843	PMK21b	2012	human	blood	Nepal	Klebsiella pneumoniae	ybt	ICEKp12	ST15	CG14/15	-	-	-	-	-	-	-	FIBK	90.41	98.52	KL112	Good
SAMN02885380	SRR1508844	PMK21c	2012	human	blood	Nepal	Klebsiella pneumoniae	ybt	ICEKp12	ST15	CG14/15	-	-	-	-	-	-	-	FIBK	90.41	98.52	KL112	Good
SAMN02885381	SRR1508845	PMK21d	2012	human	blood	Nepal	Klebsiella pneumoniae	ybt	ICEKp12	ST15	CG14/15	-	-	-	-	-	-	-	FIBK	90.41	98.52	KL112	Good
SAMN02885382	SRR1508846	PMK21e	2012	human	blood	Nepal	Klebsiella pneumoniae	ybt	ICEKp12	ST15	CG14/15	-	-	-	-	-	-	-	FIBK	90.41	98.52	KL112	Good
SAMN02885383	SRR1508847	PMK22	2012	human	blood	Nepal	Klebsiella pneumoniae	ybt	ICEKp12	ST15	CG14/15	-	-	-	-	-	-	-	FIBK	90.41	98.52	KL112	Good
SAMN02885384	SRR1508848	PMK23	2012	human	blood	Nepal	Klebsiella pneumoniae	ybt	ICEKp12	ST15	CG14/15	-	-	-	-	-	-	-	FIBK	90.41	98.52	KL112	Good
SAMN02885385	SRR1508849	PMK24	2012	human	blood	Nepal	Klebsiella pneumoniae	ybt	ICEKp12	ST15	CG14/15	-	-	-	-	-	-	-	FIBK	90.41	98.52	KL112	Good
SAMN02885386	SRR1508850	PMK25	2012	human	blood	Nepal	Klebsiella pneumoniae	ybt	ICEKp12	ST15	CG14/15	-	-	-	-	-	-	-	FIBK	90.41	98.52	KL112	Good
SAMN02885387	SRR1508851	PMK26a	2012	human	blood	Nepal	Klebsiella pneumoniae	ybt	ICEKp12	ST15	CG14/15	-	-	-	-	-	-	-	FIBK	90.41	98.52	KL112	Good
SAMN02885388	SRR1508852	PMK26b	2012	human	blood	Nepal	Klebsiella pneumoniae	ybt	ICEKp12	ST15	CG14/15	-	-	-	-	-	-	-	FIBK	90.41	98.52	KL112	Good
SAMN02885389	SRR1508821	PMK3	2011	human	blood	Nepal	Klebsiella pneumoniae	ybt	ICEKp12	ST15	CG14/15	-	-	-	-	-	-	-	FIBK	90.41	98.52	KL112	Very high
SAMN02885390	SRR1508822	PMK4a	2011	human	blood	Nepal	Klebsiella pneumoniae	ybt	ICEKp12	ST15	CG14/15	-	-	-	-	-	-	-	FIBK	90.41	98.52	KL112	Very high
SAMN02885391	SRR1508823	PMK4b	2011	human	blood	Nepal	Klebsiella pneumoniae	ybt	ICEKp12	ST15	CG14/15	-	-	-	-	-	-	-	FIBK	90.41	98.52	KL112	Very high
SAMN02885392	SRR1508824	PMK5a	2011	human	blood	Nepal	Klebsiella pneumoniae	ybt	ICEKp12	ST15	CG14/15	-	-	-	-	-	-	-	FIBK	90.41	98.52	KL112	Very high
SAMN02885393	SRR1508825	PMK5b	2011	human	blood	Nepal	Klebsiella pneumoniae	ybt	ICEKp12	ST15	CG14/15	-	-	-	-	-	-	-	FIBK	90.41	98.52	KL112	Very high
SAMN02885394	SRR1508826	PMK6	2011	human	blood	Nepal	Klebsiella pneumoniae	ybt	ICEKp12	ST15	CG14/15	-	-	-	-	-	-	-	FIBK	90.41	98.52	KL112	Very high
SAMN02885395	SRR1508827	PMK7	2011	human	blood	Nepal	Klebsiella pneumoniae	ybt	ICEKp12	ST15	CG14/15	-	-	-	-	-	-	-	FIBK	90.41	98.52	KL112	Very high
SAMN02885396	SRR1508829	PMK9	2011	human	blood	Nepal	Klebsiella pneumoniae	ybt	ICEKp12	ST15	CG14/15	-	-	-	-	-	-	-	FIBK	90.41	98.52	KL112	Very high
SAMEA3282968	ERR910526	NCTC11684	unknown	unknown	unknown	unknown	Klebsiella pneumoniae	-	-	ST150	-	-	-	-	-	-	-	-	FIBK	90.41	98.52	KL25	High
SAMEA3357251	ERR1008727	INF265	2013	human	sputum	Australia	Klebsiella pneumoniae	-	-	ST1507	CG37	-	-	-	-	-	-	-	-	-	-	KL114	Very high
SAMN02803823	GCF_000784945.1	KPNIH29	2013	human	perirectal swab	USA	Klebsiella pneumoniae	-	-	ST1518	-	-	-	-	-	-	-	-	FIBK	99.6	90.41	KL64	Very high
SAMEA2073329	ERR349835	526	2012	human	blood	Nepal	Klebsiella pneumoniae	ybt	unknown	ST152	CG152	-	-	-	-	-	-	-	-	-	-	KL14	Very high
SAMEA2073511	ERR349846	570	2012	human	urine	Nepal	Klebsiella pneumoniae	-	-	ST152	CG152	-	-	-	-	-	-	-	-	-	-	KL149	Perfect
SAMN06112145	SRR5082329	A0111628	2009	human	blood	Australia	Klebsiella pneumoniae	-	-	ST152	CG152	-	-	-	-	-	-	-	FIB,FIBK	90.5	99.41	KL105	None
SAMEA3357370	ERR1023669	KSB1_3J	2014	human	rectal swab	Australia	Klebsiella pneumoniae	ybt	ICEKp4	ST152	CG152	-	-	-	-	-	-	-	FIBK	99.7	90.5	KL149	Very high
SAMN02927723	SRR1561213	Canada-2009c	2009	human	unknown	Canada	Klebsiella pneumoniae	-	-	ST152	CG152	-	-	-	-	-	-	-	FIBK	90.41	99.31	KL46	Very high
SAMEA2073117	ERR349795	270	2012	human	Umbilical pus	Nepal	Klebsiella pneumoniae	ybt	unknown	ST152	CG152	-	-	-	-	-	-	-	FIBK	90.41	99.31	KL14	Very high
SAMEA2073134	ERR349813	420	2012	human	ET Tip	Nepal	Klebsiella pneumoniae	ybt	unknown	ST152	CG152	-	-	-	-	-	-	-	FIBK	90.41	99.31	KL14	Very high
SAMEA2073135	ERR349814	422	2012	human	suction tip	Nepal	Klebsiella pneumoniae	ybt	unknown	ST152	CG152	-	-	-	-	-	-	-	FIBK	90.41	99.31	KL14	Very high
SAMEA2073311	ERR349817	432	2012	human	ET Tip	Nepal	Klebsiella pneumoniae	ybt	unknown	ST152	CG152	-	-	-	-	-	-	-	FIBK	90.41	99.31	KL14	Very high
SAMEA2073315	ERR349821	446	2012	human	blood	Nepal	Klebsiella pneumoniae	ybt	unknown	ST152	CG152	-	-	-	-	-	-	-	FIBK	90.41	99.31	KL14	Very high
SAMEA2073327	ERR349833	519	2012	human	blood	Nepal	Klebsiella pneumoniae	ybt	unknown	ST152	CG152	-	-	-	-	-	-	-	FIBK	90.41	99.31	KL14	Very high
SAMEA2073332	ERR349838	539	2012	human	blood	Nepal	Klebsiella pneumoniae	ybt	unknown	ST152	CG152	-	-	-	-	-	-	-	FIBK	90.41	99.31	KL14	Very high
SAMEA2073333	ERR349839	540	2012	human	blood	Nepal	Klebsiella pneumoniae	ybt	unknown	ST152	CG152	-	-	-	-	-	-	-	FIBK	90.41	99.31	KL14	Good
SAMEA2073335	ERR349841	544	2012	human	blood	Nepal	Klebsiella pneumoniae	ybt	unknown	ST152	CG152	-	-	-	-	-	-	-	FIBK	90.41	99.31	KL14	Very high
SAMEA2073508	ERR349843	558	2012	human	urine	Nepal	Klebsiella pneumoniae	ybt	unknown	ST152	CG152	-	-	-	-	-	-	-	FIBK	90.41	99.31	KL14	Very high
SAMEA2073510	ERR349845	568	2012	human	blood	Nepal	Klebsiella pneumoniae	ybt	unknown	ST152	CG152	-	-	-	-	-	-	-	FIBK	90.41	99.31	KL14	Very high
SAMEA2073514	ERR349849	577	2012	human	CSF	Nepal	Klebsiella pneumoniae	ybt	unknown	ST152	CG152	-	-	-	-	-	-	-	FIBK	90.41	99.31	KL14	Very high
SAMEA882169	ERS005786	AJ281	2002	human	sterile	Australia	Klebsiella pneumoniae	-	-	ST152	CG152	-	-	-	-	-	-	-	FIBK	90.41	98.52	KL149	Very high
SAMEA2273527	ERR486284	k243	2001	human	blood	UK	Klebsiella pneumoniae	-	-	ST152	CG152	-	-	-	-	-	-	-	FIBK	90.41	99.31	KL102	Very high
SAMEA2064505	GCF_000943155.1	442	2012	human	blood	Nepal	Klebsiella pneumoniae	ybt	unknown	ST152	CG152	-	-	-	-	-	-	-	FIBK	90.41	99.31	KL14	Good
SAMN02767132	GCF_000710095.1	Top52 #1721	2004	human	urine	USA	Klebsiella pneumoniae	-	-	ST152	CG152	-	-	-	-	-	-	-	FIBK	90.41	99.31	KL46	Good
SAMEA2073512	ERR349847	unknown	2012	human	blood	Nepal	Klebsiella pneumoniae	ybt	unknown	ST152	CG152	-	-	-	-	-	-	-	FIBK	90.41	99.31	KL14	Very high
SAMEA3183596	ERR720252	TG12372	2000	human	respiratory tract	USA	Klebsiella pneumoniae	-	-	ST1521	CG34	-	-	-	-	-	-	-	FIBK	90.8	98.62	KL110	None
SAMEA3357236	ERR1008720	INF257	2013	human	urine	Australia	Klebsiella pneumoniae	ybt	plasmid	ST1536	-	-	-	-	-	-	-	-	FIBK	99.41	90.31	KL30	High
SAMN03853232	SRR2098757	Kpn0069	2012	human	Clinical	USA	Klebsiella pneumoniae	-	-	ST1540	-	-	-	-	-	-	-	-	FIBK	90.8	98.62	KL145	Low
SAMEA1713101	ERR257626	unknown	unknown	human	unknown	UK	Klebsiella pneumoniae	-	-	ST158	-	-	-	-	-	-	-	-	FIBK	99.51	90.41	KL62	Very high
SAMEA2273688	ERR486774	k1402	2006	human	blood	UK	Klebsiella pneumoniae	-	-	ST158	-	-	-	-	-	-	-	-	FIBK	90.41	99.31	KL62	Very high
SAMN03280300	GCF_001032125.1	CHS159	2014	human	unknown	USA	Klebsiella pneumoniae	-	-	ST158	-	-	-	-	-	-	-	-	FIBK	99.51	90.41	KL62	Very high
SAMEA3356956	ERR1023748	INF013	2013	human	urine	Australia	Klebsiella pneumoniae	-	-	ST1583	CG230	-	-	-	-	-	-	-	-	-	-	KL102	Very high
SAMN02138579	GCA_000567725.1	MGH 39	2012	human	urine	USA	Klebsiella pneumoniae	ybt	ICEKp12	ST1583	CG230	-	-	-	-	-	-	-	FIBK	90.8	98.62	KL102	Very high
SAMEA2273609	ERR486356	k808	2004	human	blood	UK	Klebsiella pneumoniae	-	-	ST16	CG17/20	-	-	-	-	-	-	-	-	-	-	KL51	Good
SAMEA1713068	ERR257617	unknown	2007	human	blood	UK	Klebsiella pneumoniae	-	-	ST16	CG17/20	-	-	-	-	-	-	-	FIBK	90.31	99.6	KL51	Very high
SAMEA1713103	ERR257622	unknown	2006	human	blood	UK	Klebsiella pneumoniae	-	-	ST16	CG17/20	-	-	-	-	-	-	-	FIBK	90.31	99.6	KL51	Very high
SAMEA2273629	ERR486372	k959	2004	human	blood	UK	Klebsiella pneumoniae	-	-	ST16	CG17/20	-	-	-	-	-	-	-	FIBK	90.31	99.6	KL51	Very high
SAMEA2273642	ERR474468	k1057	2005	human	blood	UK	Klebsiella pneumoniae	-	-	ST16	CG17/20	-	-	-	-	-	-	-	FIBK	90.31	99.6	KL51	Very high
SAMEA2273664	ERR474487	k1159	2005	human	blood	UK	Klebsiella pneumoniae	-	-	ST16	CG17/20	-	-	-	-	-	-	-	FIBK	90.31	99.6	KL51	Very high
SAMEA2273689	ERR474507	k1403	2006	human	blood	UK	Klebsiella pneumoniae	-	-	ST16	CG17/20	-	-	-	-	-	-	-	FIBK	90.31	99.6	KL51	High
SAMEA2273709	ERR474522	k1573	2007	human	blood	UK	Klebsiella pneumoniae	-	-	ST16	CG17/20	-	-	-	-	-	-	-	FIBK	90.31	99.6	KL51	Very high
SAMEA2273723	ERR486784	k1651	2007	human	blood	UK	Klebsiella pneumoniae	-	-	ST16	CG17/20	-	-	-	-	-	-	-	FIBK	90.31	99.6	KL51	Very high
SAMEA2273726	ERR474534	k1657	2007	human	blood	UK	Klebsiella pneumoniae	-	-	ST16	CG17/20	-	-	-	-	-	-	-	FIBK	90.31	99.6	KL51	Very high
SAMEA2273727	ERR474535	k1658	2007	human	blood	UK	Klebsiella pneumoniae	-	-	ST16	CG17/20	-	-	-	-	-	-	-	FIBK	90.31	99.6	KL51	Very high
SAMEA2273787	ERR486397	k1160	2005	human	blood	UK	Klebsiella pneumoniae	-	-	ST16	CG17/20	-	-	-	-	-	-	-	FIBK	90.31	99.6	KL51	Good
SAMEA2273867	ERR486501	k1460	2006	human	blood	UK	Klebsiella pneumoniae	-	-	ST16	CG17/20	-	-	-	-	-	-	-	FIBK	90.31	99.6	KL51	Very high
SAMEA2602906	GCF_000821365.1	S_100SGR	2012	human	unknown	Italy	Klebsiella pneumoniae	-	-	ST16	CG17/20	-	-	-	-	-	-	-	FIBK	90.31	99.6	KL51	Very high
SAMEA2602939	GCF_000822025.1	S_41AVR	2013	human	unknown	Italy	Klebsiella pneumoniae	-	-	ST16	CG17/20	-	-	-	-	-	-	-	FIBK	90.31	99.6	KL51	Very high
SAMN03280382	GCF_001033415.1	BWH58	2014	human	unknown	USA	Klebsiella pneumoniae	-	-	ST16	CG17/20	-	-	-	-	-	-	-	FIBK	90.31	99.6	KL51	High
SAMN03280417	GCF_001034085.1	BIDMC91	2014	human	unknown	unknown	Klebsiella pneumoniae	-	-	ST16	CG17/20	-	-	-	-	-	-	-	FIBK	99.6	90.41	KL149	Good
SAMEA1905134	ERR276953	unknown	2011	human	unknown	UK	Klebsiella pneumoniae	-	-	ST16	CG17/20	-	-	-	-	-	-	-	FIBK	90.31	99.6	KL51	Very high
SAMEA2602943	GCF_000822105.1	S_45AVR	2013	human	unknown	Italy	Klebsiella pneumoniae	-	-	ST160	-	-	-	-	-	-	-	-	-	-	-	KL62	Very high
SAMEA2053951	ERR314555	unknown	2012	human	sputum	UK	Klebsiella pneumoniae	-	-	ST161	-	-	-	-	-	-	-	-	-	-	-	KL13	Very high
SAMEA2054827	ERR314407	unknown	2012	human	sputum	UK	Klebsiella pneumoniae	-	-	ST161	-	-	-	-	-	-	-	-	-	-	-	KL13	Good
SAMN03853234	SRR2098759	Kpn0023	2012	turkey	Food	USA	Klebsiella pneumoniae	-	-	ST1613	-	-	-	-	-	-	-	-	-	-	-	KL12	Very high
SAMEA2273557	ERR486310	k479	2002	human	blood	UK	Klebsiella pneumoniae	-	-	ST162	-	-	-	-	-	-	-	-	-	-	-	KL46	High
SAMEA3357018	ERR1008685	INF126	2013	human	urine	Australia	Klebsiella pneumoniae	-	-	ST1621	-	-	-	-	-	-	-	-	-	-	-	KL46	Perfect
SAMEA2602923	GCF_000821705.1	S_22PV	2012	human	unknown	Italy	Klebsiella pneumoniae	ybt	ICEKp4	ST1625	-	-	-	-	-	-	-	-	-	-	-	KL108	Good
SAMEA2602949	GCF_000822225.1	S_51BG	2007	human	unknown	Italy	Klebsiella pneumoniae	-	-	ST1626	-	-	-	-	-	-	-	-	FIBK	99.6	90.41	KL151	Perfect
SAMN02885350	SRR1508820	H2	2011	human	blood	Nepal	Klebsiella pneumoniae	-	-	ST1626	-	-	-	-	-	-	-	-	FIBK	90.8	98.62	KL151	Perfect
SAMEA2602959	GCF_000822425.1	S_63BG	2011	human	unknown	Italy	Klebsiella pneumoniae	-	-	ST1627	-	-	-	-	-	-	-	-	-	-	-	KL48	High
SAMEA2602962	GCF_000822485.1	S_67BO	2013	human	unknown	Italy	Klebsiella pneumoniae	ybt	ICEKp5	ST1628	-	-	-	-	-	-	-	-	-	-	-	KL7	Good
SAMEA2602972	GCF_000822685.1	S_77RE	2012	human	unknown	Italy	Klebsiella pneumoniae	-	-	ST1629	-	-	-	-	-	-	-	-	-	-	-	KL30	None
SAMN03853250	SRR2098777	Kpn0007	2012	chicken	Food	USA	Klebsiella pneumoniae	-	-	ST163	-	-	-	-	-	-	-	-	-	-	-	KL109	Good
SAMEA2637218	ERR562348	SB2803/VI9C3	1999	horse	intestinal infection	The Netherlands	Klebsiella pneumoniae	ybt	ICEKp5	ST163	-	-	-	-	-	-	-	-	FIBK	95.94	90.7	KL35	Good
SAMEA3345124	ERR956947	NCTC9132	1952	human	urine	Denmark	Klebsiella pneumoniae	-	-	ST163	-	-	-	-	-	-	-	-	FIBK	90.8	98.62	KL12	Very high
SAMEA2273532	ERR486288	k263	2002	human	blood	UK	Klebsiella pneumoniae	-	-	ST163	-	-	-	-	-	-	-	-	FIBK	90.41	99.6	KL28	Very high
SAMEA2602990	GCF_000823045.1	S_96SGR	2012	human	unknown	Italy	Klebsiella pneumoniae	ybt	ICEKp12	ST1630	-	-	-	-	-	-	-	-	-	-	-	KL21	Good
SAMEA2602921	GCF_000821665.1	S_20PV	2012	human	unknown	Italy	Klebsiella pneumoniae	-	-	ST1631	-	-	-	-	-	-	-	-	FIBK	99.7	90.41	KL142	Good
SAMEA2273790	ERR486398	k1315	2006	human	blood	UK	Klebsiella pneumoniae	-	-	ST1658	-	-	-	-	-	-	-	-	-	-	-	KL60	Very high
SAMEA2273673	ERR474494	k1297	2006	human	blood	UK	Klebsiella pneumoniae	-	-	ST1686	-	-	-	-	-	-	-	-	FIBK	90.41	99.31	KL113	Very high
SAMEA1905032	ERR276977	unknown	2011	human	unknown	UK	Klebsiella pneumoniae	-	-	ST1686	-	-	-	-	-	-	-	-	FIBK	90.41	99.31	KL113	Very high
SAMN03853237	SRR2098762	Kpn0056	2012	human	Clinical	USA	Klebsiella pneumoniae	-	-	ST1689	-	-	-	-	-	-	-	-	-	-	-	KL13	Good
SAMN03853249	SRR2098775	Kpn0025	2012	chicken	Food	USA	Klebsiella pneumoniae	-	-	ST1692	-	-	-	-	-	-	-	-	FIBK	90.31	99.6	KL30	Good
SAMN03853247	SRR2098773	Kpn0038	2012	chicken	Food	USA	Klebsiella pneumoniae	-	-	ST1693	-	-	-	-	-	-	-	-	FIBK	90.8	98.62	KL23	Very high
SAMN03853243	SRR2098769	Kpn0030	2012	pork	Food	USA	Klebsiella pneumoniae	-	-	ST1694	-	-	-	-	-	-	-	-	-	-	-	KL63	Good
SAMN03853244	SRR2098770	Kpn0031	2012	pork	Food	USA	Klebsiella pneumoniae	-	-	ST1694	-	-	-	-	-	-	-	-	-	-	-	KL63	Very high
SAMN03853245	SRR2098771	Kpn0032	2012	pork	Food	USA	Klebsiella pneumoniae	-	-	ST1694	-	-	-	-	-	-	-	-	-	-	-	KL63	Low
SAMEA3357083	ERR1008639	INF080	2013	human	urine	Australia	Klebsiella pneumoniae	-	-	ST1694	-	-	-	-	-	-	-	-	FIBK	90.8	98.62	KL63	Very high
SAMN03853260	SRR2098799	Kpn0081	2012	human	Clinical	USA	Klebsiella pneumoniae	-	-	ST17	CG17/20	-	-	-	-	-	-	-	-	-	-	KL15	Very high
SAMEA2053798	ERR314420	unknown	2011	human	blood	UK	Klebsiella pneumoniae	-	-	ST17	CG17/20	-	-	-	-	-	-	-	-	-	-	KL58	Very high
SAMEA2273596	ERR486343	k820	2004	human	blood	UK	Klebsiella pneumoniae	ybt	ICEKp5	ST17	CG17/20	-	-	-	-	-	-	-	-	-	-	KL25	High
SAMN02138612	GCA_000492535.1	UCICRE 7	unknown	human	urine	USA	Klebsiella pneumoniae	-	-	ST17	CG17/20	-	-	-	-	-	-	-	-	-	-	KL2	High
SAMN02138666	GCA_000567225.1	BIDMC 35	2012	human	urine	USA	Klebsiella pneumoniae	-	-	ST17	CG17/20	-	-	-	-	-	-	-	-	-	-	KL62	None
SAMN02649400	GCF_000775955.1	XH209	2013	human	blood	China	Klebsiella pneumoniae	-	-	ST17	CG17/20	-	-	-	-	-	-	-	-	-	-	KL38	Very high
SAMEA3357003	ERR1008678	INF119	2013	human	urine	Australia	Klebsiella pneumoniae	ybt	ICEKp6	ST17	CG17/20	-	-	-	-	-	-	-	FIBK	90.8	98.62	KL38	Very high
SAMEA3357126	ERR1023825	INF188	2013	human	wound	Australia	Klebsiella pneumoniae	-	-	ST17	CG17/20	-	-	-	-	-	-	-	FIBK	90.8	98.62	KL141	Perfect
SAMEA3357265	ERR1015291	INF359	2014	human	urine	Australia	Klebsiella pneumoniae	ybt	ICEKp11	ST17	CG17/20	-	-	-	-	-	-	-	FIBK	90.8	98.62	KL25	High
SAMEA3357378	ERR1023673	KSB1_9J	2014	human	rectal swab	Australia	Klebsiella pneumoniae	ybt	ICEKp11	ST17	CG17/20	-	-	-	-	-	-	-	FIBK	90.8	98.62	KL25	High
SAMEA1713015	ERR257630	unknown	2006	human	blood	UK	Klebsiella pneumoniae	-	-	ST17	CG17/20	-	-	-	-	-	-	-	FIBK	90.41	98.42	KL23	Very high
SAMEA1920551	ERR304790	unknown	2008	human	blood	UK	Klebsiella pneumoniae	-	-	ST17	CG17/20	-	-	-	-	-	-	-	FIBK	90.41	99.6	KL25	High
SAMEA1920555	ERR304796	unknown	2010	human	blood	UK	Klebsiella pneumoniae	ybt	ICEKp5	ST17	CG17/20	-	-	-	-	-	-	-	FIBK	90.41	98.52	KL25	High
SAMEA1920560	ERR304799	unknown	2011	human	blood	UK	Klebsiella pneumoniae	ybt	ICEKp5	ST17	CG17/20	-	-	-	-	-	-	-	FIBK	90.41	98.52	KL25	High
SAMEA2053940	ERR314519	unknown	2011	human	sterile fluid	UK	Klebsiella pneumoniae	-	-	ST17	CG17/20	-	-	-	-	-	-	-	FIBK	90.8	98.62	KL122	Very high
SAMEA882069	ERS011842	D-026-I-b-1	2005	human	intestinal	Vietnam	Klebsiella pneumoniae	-	-	ST17	CG17/20	-	-	-	-	-	-	-	FIBK	90.41	99.31	KL107	None
SAMEA882116	ERS011905	DB11802/05	2005	human	sterile	Singapore	Klebsiella pneumoniae	ybt	ICEKp11	ST17	CG17/20	-	-	-	-	-	-	-	FIBK	90.41	98.52	KL25	High
SAMEA882136	ERS011828	K262N	2005	human	respiratory	Vietnam	Klebsiella pneumoniae	-	-	ST17	CG17/20	-	-	-	-	-	-	-	FIBK	90.41	99.31	KL107	None
SAMEA882213	ERS011891	UI 6717	2005	human	sterile	Laos	Klebsiella pneumoniae	ybt	ICEKp11	ST17	CG17/20	-	-	-	-	-	-	-	FIBK	90.6	99.01	KL25	High
SAMEA2273655	ERR474479	k1123	2005	human	blood	UK	Klebsiella pneumoniae	ybt	ICEKp11	ST17	CG17/20	-	-	-	-	-	-	-	FIBK	90.8	98.62	KL25	High
SAMEA2273816	ERR486424	k2336	2010	human	blood	Ireland	Klebsiella pneumoniae	-	-	ST17	CG17/20	-	-	-	-	-	-	-	FIBK	90.41	98.52	KL25	Good
SAMEA2273819	ERR486427	k2364	2010	human	blood	UK	Klebsiella pneumoniae	ybt	ICEKp11	ST17	CG17/20	-	-	-	-	-	-	-	FIBK	90.8	98.62	KL25	High
SAMN02581270	GCA_000688175.1	UCI 64	unknown	human	urine	USA	Klebsiella pneumoniae	-	-	ST17	CG17/20	-	-	-	-	-	-	-	FIBK	90.41	99.6	KL15	Good
SAMN02581290	GCA_000693035.1	BIDMC 69	2013	human	sputum	USA	Klebsiella pneumoniae	-	-	ST17	CG17/20	-	-	-	-	-	-	-	FIBK	99.7	90.7	KL23	Very high
SAMN02581302	GCA_000693115.1	BWH 48	2013	human	urine	USA	Klebsiella pneumoniae	ybt	ICEKp11	ST17	CG17/20	-	-	-	-	-	-	-	FIBK	90.8	98.62	KL25	High
SAMN02581392	GCA_000694495.1	MGH 60	2013	human	sputum	USA	Klebsiella pneumoniae	ybt	ICEKp4	ST17	CG17/20	-	-	-	-	-	-	-	FIBK	90.41	98.52	KL25	High
SAMN03280415	GCF_001034055.1	BIDMC89	2014	human	unknown	unknown	Klebsiella pneumoniae	-	-	ST17	CG17/20	-	-	-	-	-	-	-	FIBK	90.41	99.6	KL157	Very high
SAMEA1904991	ERR276951	unknown	2011	human	unknown	UK	Klebsiella pneumoniae	ybt	ICEKp12	ST17	CG17/20	-	-	-	-	-	-	-	FIBK	90.41	98.52	KL25	High
SAMEA1905148	ERR276981	unknown	2011	human	unknown	UK	Klebsiella pneumoniae	ybt	ICEKp11	ST17	CG17/20	-	-	-	-	-	-	-	FIBK	90.8	98.62	KL25	High
SAMEA2273598	ERR486345	k823	2004	human	blood	UK	Klebsiella pneumoniae	-	-	ST1705	-	-	-	-	-	-	-	-	-	-	-	KL10	Very high
SAMEA3209376	ERR732774	TG04609	2006	human	blood	USA	Klebsiella pneumoniae	-	-	ST1709	CG147	-	-	-	-	-	-	-	FIBK	90.8	98.62	KL122	Very high
SAMEA1713023	ERR257690	unknown	2009	human	blood	UK	Klebsiella pneumoniae	-	-	ST171	-	-	-	-	-	-	-	-	-	-	-	KL122	Very high
SAMEA1713055	ERR257627	unknown	2010	human	blood	UK	Klebsiella pneumoniae	-	-	ST171	-	-	-	-	-	-	-	-	-	-	-	KL122	Very high
SAMEA3357321	ERR1215620	KSB1_10D	2013	human	throat	Australia	Klebsiella pneumoniae	-	-	ST1728	-	-	-	-	-	-	-	-	FIBK	99.41	90.5	KL116	Good
SAMEA3357412	ERR1023688	KSB2_4B	2014	human	rectal swab	Australia	Klebsiella pneumoniae	-	-	ST1731	-	-	-	-	-	-	-	-	-	-	-	KL43	Perfect
SAMEA3357064	ERR1008707	INF150	2013	human	fluid	Australia	Klebsiella pneumoniae	-	-	ST176	-	-	-	-	-	-	-	-	-	-	-	KL13	Very high
SAMEA882120	ERS011824	K231An	2005	human	intestinal	Vietnam	Klebsiella pneumoniae	ybt	ICEKp11	ST176	-	-	-	-	-	-	-	-	FIBK	99.8	90.6	KL64	Very high
SAMEA882009	ERS011872	QMP B2-248	2006	bovine	intestinal	USA	Klebsiella pneumoniae	-	-	ST177	CG37	-	-	-	-	-	-	-	-	-	-	KL12	Very high
SAMN03853228	SRR2098752	Kpn0043	2012	turkey	Food	USA	Klebsiella pneumoniae	-	-	ST1774	-	-	-	-	-	-	-	-	-	-	-	KL38	Good
SAMEA882172	ERS005783	AJ229	2002	human	urine	Australia	Klebsiella pneumoniae	-	-	ST1777	-	-	-	-	-	-	-	-	-	-	-	KL111	Good
SAMN03853238	SRR2098763	Kpn0005	2012	chicken	Food	USA	Klebsiella pneumoniae	ybt	unknown	ST1777	-	-	-	-	-	-	-	-	FIBK	90.41	98.52	KL111	Good
SAMN03853229	SRR2098753	Kpn0076	2012	human	Clinical	USA	Klebsiella pneumoniae	-	-	ST1779	CG37	-	-	-	-	-	-	-	FIBK	90.41	99.31	KL38	Very high
SAMEA882072	ERS005772	AJ170	2002	human	sterile	Australia	Klebsiella pneumoniae	-	-	ST1779	CG37	-	-	-	-	-	-	-	FIBK	90.41	99.31	KL38	Good
SAMEA1905124	ERR276974	unknown	2011	human	unknown	UK	Klebsiella pneumoniae	-	-	ST1779	CG37	-	-	-	-	-	-	-	FIBK	90.41	99.31	KL38	Very high
SAMEA882189	ERS011927	QMP B2-563	2006	bovine	sterile	USA	Klebsiella pneumoniae	-	-	ST178	-	-	-	-	-	-	-	-	FIBK	99.8	90.6	KL38	Very high
SAMN03853219	SRR2098694	Kpn0018	2012	pork	Food	USA	Klebsiella pneumoniae	-	-	ST1780	-	-	-	-	-	-	-	-	FIBK	90.31	98.42	KL17	Very high
SAMEA1964404	ERR349769	137	2012	human	Vaginal swab	Nepal	Klebsiella pneumoniae	-	-	ST1787	-	-	-	-	-	-	-	-	FIBK	99.6	90.41	KL148	Very high
SAMEA882142	ERS011932	QMP M1-042	2005	bovine	intestinal	USA	Klebsiella pneumoniae	-	-	ST179	-	-	-	-	-	-	-	-	FIBK	90.41	98.52	KL107	None
SAMEA2273732	ERR486788	k1704	2007	human	blood	UK	Klebsiella pneumoniae	-	-	ST18	-	-	-	-	-	-	-	-	FIBK	90.8	98.62	KL122	Very high
SAMEA3357195	ERR1023868	INF233	2013	human	urine	Australia	Klebsiella pneumoniae	ybt	ICEKp4	ST180	-	-	-	-	-	-	-	-	FIBK	90.41	99.7	KL55	Very high
SAMEA882138	ERS011936	QMP M1-198	2005	bovine	sterile	USA	Klebsiella pneumoniae	-	-	ST180	-	-	-	-	-	-	-	-	FIBK	99.8	90.6	KL55	Very high
SAMEA882151	ERS011939	QMP M1-559	2005	bovine	sterile	USA	Klebsiella pneumoniae	-	-	ST181	-	-	-	-	-	-	-	-	FIBK	99.6	90.41	KL40	Good
SAMEA3357017	ERR1023779	INF046	2013	human	urine	Australia	Klebsiella pneumoniae	ybt	ICEKp4	ST182	-	-	-	-	-	-	-	-	FIBK	99.7	90.5	KL47	Good
SAMEA882233	ERS011953	QMP M1-220	2005	bovine	sterile	USA	Klebsiella pneumoniae	-	-	ST183	-	-	-	-	-	-	-	-	FIBK	99.8	90.6	KL125	High
SAMEA882183	ERS011921	DX259/08	2008	human	sterile	Singapore	Klebsiella pneumoniae	-	-	ST184	-	-	-	-	-	-	-	-	FIBK	99.6	90.41	KL113	Perfect
SAMN03197231	GCF_001062535.1	1263_KPNE	2013	human	urine	USA	Klebsiella pneumoniae	-	-	ST184	-	-	-	-	-	-	-	-	FIBK	99.6	90.41	KL113	Very high
SAMEA3357103	ERR1008649	INF090	2013	human	urine	Australia	Klebsiella pneumoniae	-	-	ST185	-	-	-	-	-	-	-	-	-	-	-	KL130	Perfect
SAMEA3357132	ERR1023831	INF194	2013	human	urine	Australia	Klebsiella pneumoniae	-	-	ST185	-	-	-	-	-	-	-	-	-	-	-	KL130	Perfect
SAMEA882019	ERS011964	QMP M1-822	2006	bovine	sterile	USA	Klebsiella pneumoniae	-	-	ST185	-	-	-	-	-	-	-	-	FIBK	90.6	99.01	KL130	High
SAMEA882227	ERS011955	QMP M1-375	2005	bovine	intestinal	USA	Klebsiella pneumoniae	-	-	ST185	-	-	-	-	-	-	-	-	FIBK	90.6	99.01	KL130	Very high
SAMEA882025	ERS011962	QMP M1-781	2006	bovine	sterile	USA	Klebsiella pneumoniae	-	-	ST186	-	-	-	-	-	-	-	-	FIBK	90.8	98.62	KL114	Very high
SAMN02138655	GCA_000492315.1	BIDMC 25	2012	human	urine	USA	Klebsiella pneumoniae	-	-	ST186	-	-	-	-	-	-	-	-	FIBK	90.8	98.62	KL114	Perfect
SAMEA882144	ERS011930	QMP M1-030	2005	bovine	intestinal	USA	Klebsiella pneumoniae	-	-	ST187	-	-	-	-	-	-	-	-	FIBK	90.5	98.62	KL42	Very high
SAMN03280342	GCF_001032775.1	CHS201	2014	human	unknown	USA	Klebsiella pneumoniae	-	-	ST188	-	-	-	-	-	-	-	-	-	-	-	KL8	High
SAMN03853216	SRR2098691	Kpn0036	2012	pork	Food	USA	Klebsiella pneumoniae	-	-	ST188	-	-	-	-	-	-	-	-	FIBK	90.41	99.6	KL31	Very high
SAMN03853217	SRR2098692	Kpn0055	2012	human	Clinical	USA	Klebsiella pneumoniae	-	-	ST188	-	-	-	-	-	-	-	-	FIBK	90.82	99.56	KL30	None
SAMEA2054104	ERR314562	unknown	2007	human	blood	UK	Klebsiella pneumoniae	-	-	ST188	-	-	-	-	-	-	-	-	FIBK	90.41	99.6	KL31	Very high
SAMEA882034	ERS012005	QMP M1-862	2006	human	sterile	USA	Klebsiella pneumoniae	-	-	ST188	-	-	-	-	-	-	-	-	FIBK	90.41	99.6	KL30	Good
SAMEA2273822	ERR486430	k2394	2010	human	blood	UK	Klebsiella pneumoniae	-	-	ST188	-	-	-	-	-	-	-	-	FIBK	90.41	99.6	KL8	High
SAMEA881982	ERS011971	QMP M1-886	2007	human	urine	USA	Klebsiella pneumoniae	-	-	ST189	-	-	-	-	-	-	-	-	FIBK	99.6	90.41	KL128	Very high
SAMEA882140	ERS011934	QMP M1-044	2005	bovine	intestinal	USA	Klebsiella pneumoniae	-	-	ST191	-	-	-	-	-	-	-	-	FIBK	99.7	90.5	KL107	None
SAMEA3184083	ERR720262	TG21976	2011	human	blood	USA	Klebsiella pneumoniae	-	-	ST192	-	-	-	-	-	-	-	-	-	-	-	KL111	Very high
SAMEA882148	ERS012052	QMP Z4-716	2006	bovine	sterile	USA	Klebsiella pneumoniae	-	-	ST194	-	-	-	-	-	-	-	-	FIBK	90.5	98.91	KL120	Very high
SAMEA3357040	ERR1215612	INF137	2013	human	urine	Australia	Klebsiella pneumoniae	-	-	ST1966	-	-	-	-	-	-	-	-	-	-	-	KL161	None
SAMEA3357313	ERR1015314	KSB1_10C	2013	human	rectal swab	Australia	Klebsiella pneumoniae	-	-	ST1966	-	-	-	-	-	-	-	-	FIBK	90.5	98.91	KL58	Perfect
SAMEA2273574	ERR486326	k593	2003	human	blood	UK	Klebsiella pneumoniae	-	-	ST1967	-	-	-	-	-	-	-	-	FIBK	99.51	90.31	KL21	Good
SAMN02927867	SRR1561357	US-TX-2001	2001	human	unknown	USA	Klebsiella pneumoniae	-	-	ST1978	-	-	-	-	-	-	-	-	-	-	-	KL64	Very high
SAMEA882139	ERS011935	QMP M1-051	2005	bovine	intestinal	USA	Klebsiella pneumoniae	ybt	ICEKp4	ST198	-	-	-	-	-	-	-	-	FIBK	99.7	90.5	KL30	Very high
SAMEA882229	ERS011957	QMP M1-378	2005	bovine	intestinal	USA	Klebsiella pneumoniae	-	-	ST199	CG490	-	-	-	-	-	-	-	FIBK	99.8	90.6	KL107	None
SAMN03160297	GCA_000773875.1	MRSN 1319	2009	human	wound	USA	Klebsiella pneumoniae	-	-	ST199	CG490	-	-	-	-	-	-	-	FIBK	99.8	90.6	KL154	Perfect
SAMEA3357171	ERR1008763	INF308	2014	human	urine	Australia	Klebsiella pneumoniae	-	-	ST1997	-	-	-	-	-	-	-	-	-	-	-	KL28	Very high
SAMEA3357183	ERR1008769	INF316	2014	human	blood	Australia	Klebsiella pneumoniae	-	-	ST1997	-	-	-	-	-	-	-	-	-	-	-	KL28	Very high
SAMEA3357035	ERR1008693	INF134	2013	human	blood	Australia	Klebsiella pneumoniae	ybt	ICEKp5	ST20	CG17/20	-	-	-	-	-	-	-	-	-	-	KL28	Good
SAMEA882006	ERS005755	AJ148	2002	human	urine	Australia	Klebsiella pneumoniae	-	-	ST20	CG17/20	-	-	-	-	-	-	-	-	-	-	KL28	Very high
SAMEA882199	ERS011805	UV937	2003	human	respiratory	Vietnam	Klebsiella pneumoniae	-	-	ST20	CG17/20	-	-	-	-	-	-	-	-	-	-	KL101	Good
SAMEA2602992	GCF_000823085.1	S_98SGR	2012	human	unknown	Italy	Klebsiella pneumoniae	-	-	ST20	CG17/20	-	-	-	-	-	-	-	-	-	-	KL22	Good
SAMN03737944	GCF_001038365.1	JS86C16	2013	human	urine	USA	Klebsiella pneumoniae	-	-	ST20	CG17/20	-	-	-	-	-	-	-	-	-	-	KL38	Good
SAMEA3356962	ERR1023752	INF019	2013	human	urine	Australia	Klebsiella pneumoniae	ybt	ICEKp5	ST20	CG17/20	-	-	-	-	-	-	-	FIBK	99.51	90.41	KL28	Very high
SAMEA3356963	ERR1023753	INF020	2013	human	urine	Australia	Klebsiella pneumoniae	-	-	ST20	CG17/20	-	-	-	-	-	-	-	FIBK	99.51	90.41	KL28	Very high
SAMEA3357023	ERR1023782	INF049	2013	human	urine	Australia	Klebsiella pneumoniae	-	-	ST20	CG17/20	-	-	-	-	-	-	-	FIBK	90.41	99.6	KL64	Very high
SAMEA3357088	ERR1035979	INF162	2013	human	urine	Australia	Klebsiella pneumoniae	-	-	ST20	CG17/20	-	-	-	-	-	-	-	FIBK	99.51	90.41	KL28	Very high
SAMEA3357158	ERR1023852	INF215	2013	human	urine	Australia	Klebsiella pneumoniae	-	-	ST20	CG17/20	-	-	-	-	-	-	-	FIBK	99.6	90.41	KL111	Perfect
SAMEA3357253	ERR1008728	INF266	2013	human	urine	Australia	Klebsiella pneumoniae	ybt	ICEKp5	ST20	CG17/20	-	-	-	-	-	-	-	FIBK	99.51	90.41	KL28	Very high
SAMEA3357309	ERR1015310	KSB1_6C	2013	human	rectal swab	Australia	Klebsiella pneumoniae	-	-	ST20	CG17/20	-	-	-	-	-	-	-	FIBK	99.7	90.41	KL28	Very high
SAMEA3357421	ERR1023693	KSB2_1C	2014	human	rectal swab	Australia	Klebsiella pneumoniae	-	-	ST20	CG17/20	-	-	-	-	-	-	-	FIBK	90.31	99.6	KL28	Very high
SAMN02927722	SRR1561212	Canada-2009b	2009	human	unknown	Canada	Klebsiella pneumoniae	-	-	ST20	CG17/20	-	-	-	-	-	-	-	FIBK	99.51	90.41	KL146	Very high
SAMN02927817	SRR1561307	US-GA-2006b	2006	human	unknown	USA	Klebsiella pneumoniae	-	-	ST20	CG17/20	-	-	-	-	-	-	-	FIBK	99.6	90.41	KL28	Good
SAMEA2073120	ERR349799	281	2012	human	ET Tip	Nepal	Klebsiella pneumoniae	-	-	ST20	CG17/20	-	-	-	-	-	-	-	FIBK	99.6	90.41	KL28	Very high
SAMEA2073121	ERR349800	283	2012	human	ET Secreation	Nepal	Klebsiella pneumoniae	-	-	ST20	CG17/20	-	-	-	-	-	-	-	FIBK	99.6	90.41	KL28	Very high
SAMEA2073310	ERR349816	426	2012	human	urine	Nepal	Klebsiella pneumoniae	-	-	ST20	CG17/20	-	-	-	-	-	-	-	FIBK	99.6	90.41	KL111	Perfect
SAMN03853256	SRR2098788	Kpn0021	2012	chicken	Food	USA	Klebsiella pneumoniae	-	-	ST20	CG17/20	-	-	-	-	-	-	-	FIBK	99.51	90.41	KL28	Very high
SAMEA882046	ERS005760	AJ083	2002	human	urine	Australia	Klebsiella pneumoniae	ybt	ICEKp5	ST20	CG17/20	-	-	-	-	-	-	-	FIBK	99.51	90.41	KL28	Good
SAMEA882131	ERS011986	QMP M1-972	2007	human	intestinal biopsy	USA	Klebsiella pneumoniae	-	-	ST20	CG17/20	-	-	-	-	-	-	-	FIBK	90.41	99.6	KL28	Very high
SAMEA882296	ERS012049	1897	2005	human	sterile	Indonesia	Klebsiella pneumoniae	-	-	ST20	CG17/20	-	-	-	-	-	-	-	FIBK	99.6	90.41	KL109	Perfect
SAMN06112183	SRR5082370	NUH29	2013-2015	human	liver abscess	Singapore	Klebsiella pneumoniae	-	-	ST20	CG17/20	-	-	-	-	-	-	-	FIBK	90.41	99.6	KL28	None
SAMEA2273552	ERR486305	k446	2002	human	blood	UK	Klebsiella pneumoniae	ybt	ICEKp5	ST20	CG17/20	-	-	-	-	-	-	-	FIBK	99.51	90.41	KL28	Very high
SAMN02138558	GCA_000493135.1	MGH 18	2012	human	respiratory	USA	Klebsiella pneumoniae	-	-	ST20	CG17/20	-	-	-	-	-	-	-	FIBK	90.41	99.31	KL28	Very high
SAMN02581243	GCA_000694635.1	MGH 70	2013	human	urine	USA	Klebsiella pneumoniae	ybt	ICEKp5	ST20	CG17/20	-	-	-	-	-	-	-	FIBK	99.51	90.41	KL28	Very high
SAMEA3183601	ERR720257	TG21569	1990-1991	unknown	unknown	USA	Klebsiella pneumoniae	-	-	ST20	CG17/20	-	-	-	-	-	-	-	FIBK	90.8	98.62	KL28	Very high
SAMEA3356991	ERR1023765	INF032	2013	human	urine	Australia	Klebsiella pneumoniae	-	-	ST200	-	-	-	-	-	-	-	-	-	-	-	KL122	Perfect
SAMEA882166	ERS005785	AJ278	2002	human	urine	Australia	Klebsiella pneumoniae	-	-	ST200	-	-	-	-	-	-	-	-	-	-	-	KL13	Very high
SAMEA2273774	ERR486800	k1982	2008	human	blood	UK	Klebsiella pneumoniae	-	-	ST200	-	-	-	-	-	-	-	-	-	-	-	KL22	Very high
SAMEA2273757	ERR474553	k1909	2008	human	blood	UK	Klebsiella pneumoniae	-	-	ST2004	-	-	-	-	-	-	-	-	FIBK	90.5	99.41	KL107	None
SAMN04011439	GCF_001316945.1	ST2017:950142398	unknown	human	tracheal fluid	South Africa	Klebsiella pneumoniae	ybt	ICEKp3	ST2017	CG43	-	-	-	-	-	-	-	FIB,FIBK	90.78	98.66	KL17	None
SAMN04011441	GCF_001316765.1	ST2017:950118422	2012	human	abdomen	South Africa	Klebsiella pneumoniae	ybt	ICEKp3	ST2017	CG43	-	-	-	-	-	-	-	FIB,FIBK	90.41	98.52	KL17	None
SAMN04011440	GCF_001316925.1	ST2017:950117510	2012	human	urine	South Africa	Klebsiella pneumoniae	ybt	ICEKp3	ST2017	CG43	-	-	-	-	-	-	-	FIBK	90.41	98.52	KL17	None
SAMEA882242	ERS011817	K77An	2004	human	intestinal	Vietnam	Klebsiella pneumoniae	-	-	ST2054	-	-	-	-	-	-	-	-	FIBK	99.6	90.41	KL81	Very high
SAMEA882244	ERS011811	UV1714	2007	human	respiratory	Vietnam	Klebsiella pneumoniae	-	-	ST2054	-	-	-	-	-	-	-	-	FIBK	99.6	90.41	KL81	Very high
SAMN03280397	GCF_001033685.1	MGH98	2014	human	unknown	unknown	Klebsiella pneumoniae	-	-	ST2072	-	-	-	-	-	-	-	-	-	-	-	KL107	None
SAMEA882053	ERS011843	015-CN-2	2007	human	intestinal	Vietnam	Klebsiella pneumoniae	-	-	ST2108	-	-	-	-	-	-	-	-	FIBK	99.6	90.41	KL31	Very high
SAMEA2273861	ERR486468	k1773	2008	human	blood	UK	Klebsiella pneumoniae	-	-	ST211	-	-	-	-	-	-	-	-	FIBK	99.8	90.6	KL17	Very high
SAMEA882150	ERS012054	1522	2005	human	sterile	Indonesia	Klebsiella pneumoniae	-	-	ST2110	-	-	-	-	-	-	-	-	FIBK	99.6	90.41	KL43	Good
SAMEA882059	ERS012039	1586	2005	human	sterile	Indonesia	Klebsiella pneumoniae	-	-	ST2112	-	-	-	-	-	-	-	-	FIBK	90.41	99.31	KL115	None
SAMEA882060	ERS012038	1585	2005	human	sterile	Indonesia	Klebsiella pneumoniae	-	-	ST2112	-	-	-	-	-	-	-	-	FIBK	90.41	99.31	KL115	Very high
SAMEA882239	ERS012046	1824	2005	human	sterile	Indonesia	Klebsiella pneumoniae	-	-	ST2113	CG661	-	-	-	-	-	-	-	FIBK	99.7	90.5	KL119	Very high
SAMEA882163	ERS011838	A-003-I-a-1	2005	human	intestinal	Vietnam	Klebsiella pneumoniae	-	-	ST2115	-	-	-	-	-	-	-	-	-	-	-	KL126	Good
SAMEA3357099	ERR1023808	INF170	2013	human	urine	Australia	Klebsiella pneumoniae	-	-	ST2116	CG253	-	-	-	-	-	-	-	FIBK	90.41	99.7	KL28	Very high
SAMEA3357293	ERR1015302	KSB1_2B	2013	human	throat	Australia	Klebsiella pneumoniae	-	-	ST2116	CG253	-	-	-	-	-	-	-	FIBK	90.41	99.7	KL28	Good
SAMEA3357297	ERR1015304	KSB1_4B	2013	human	rectal swab	Australia	Klebsiella pneumoniae	-	-	ST2116	CG253	-	-	-	-	-	-	-	FIBK	90.41	99.7	KL28	Good
SAMEA882278	ERS005745	AJ006	2001	human	sterile	Australia	Klebsiella pneumoniae	-	-	ST2116	CG253	-	-	-	-	-	-	-	FIBK	90.41	99.6	KL28	Good
SAMEA882272	ERS005749	AJ031	2001	human	urine	Australia	Klebsiella pneumoniae	-	-	ST2118	-	-	-	-	-	-	-	-	-	-	-	KL46	Good
SAMEA882077	ERS005777	AJ214	2002	human	sterile	Australia	Klebsiella pneumoniae	-	-	ST2120	-	-	-	-	-	-	-	-	-	-	-	KL119	Perfect
SAMEA882170	ERS005781	AJ218	2002	human	urine	Australia	Klebsiella pneumoniae	-	-	ST2121	-	-	-	-	-	-	-	-	FIBK	90.41	98.52	KL113	Very high
SAMN03280347	GCF_001032845.1	CHS206	2014	human	unknown	USA	Klebsiella pneumoniae	-	-	ST2121	-	-	-	-	-	-	-	-	FIBK	90.8	98.62	KL113	Very high
SAMEA882079	ERS005779	AJ299	2002	human	sterile	Australia	Klebsiella pneumoniae	-	-	ST2123	-	-	-	-	-	-	-	-	-	-	-	KL28	Very high
SAMEA882164	ERS011839	B-013-I-a-2	2005	human	intestinal	Vietnam	Klebsiella pneumoniae	-	-	ST2124	-	-	-	-	-	-	-	-	FIBK	99.6	90.41	KL11	High
SAMEA882055	ERS011841	D-022-I-b-1	2005	human	intestinal	Vietnam	Klebsiella pneumoniae	-	-	ST2126	-	-	-	-	-	-	-	-	FIBK	90.8	98.62	KL54	Very high
SAMEA882261	ERS011923	DU46543/08	2008	human	urine	Singapore	Klebsiella pneumoniae	-	-	ST2127	CG133	-	-	-	-	-	-	-	FIBK	90.41	99.6	KL47	Perfect
SAMEA882047	ERS011849	EW-20-R-MAG-1	2006	human	intestinal	Vietnam	Klebsiella pneumoniae	-	-	ST2128	-	-	-	-	-	-	-	-	FIBK	90.41	99.31	KL126	Good
SAMEA882082	ERS011851	EW-29-R-MAG	2006	human	intestinal	Vietnam	Klebsiella pneumoniae	-	-	ST2129	-	-	-	-	-	-	-	-	FIBK	99.6	90.41	KL64	Very high
SAMEA882228	ERS011954	QMP M1-222	2005	bovine	sterile	USA	Klebsiella pneumoniae	-	-	ST213	-	-	-	-	-	-	-	-	FIBK	90.31	99.41	KL30	Very high
SAMEA882084	ERS011853	EW-44-R-MAG-1	2006	human	intestinal	Vietnam	Klebsiella pneumoniae	-	-	ST2130	CG36	-	-	-	-	-	-	-	FIBK	96.83	91.2	KL49	Good
SAMEA882086	ERS011855	EW-67-R-MAC	2006	human	intestinal	Vietnam	Klebsiella pneumoniae	-	-	ST2132	-	-	-	-	-	-	-	-	FIBK	99.6	90.41	KL115	Perfect
SAMEA3357316	ERR1015317	KSB1_3D	2013	human	throat	Australia	Klebsiella pneumoniae	-	-	ST2136	-	-	-	-	-	-	-	-	FIBK	90.41	99.6	KL102	Very high
SAMEA882153	ERS011836	K296N	2005	human	respiratory	Vietnam	Klebsiella pneumoniae	-	-	ST2136	-	-	-	-	-	-	-	-	FIBK	90.41	99.6	KL31	None
SAMEA882234	ERS011952	QMP M1-218	2005	bovine	sterile	USA	Klebsiella pneumoniae	-	-	ST2140	-	-	-	-	-	-	-	-	FIBK	90.31	99.51	KL18	Very high
SAMEA882263	ERS011949	QMP M1-771	2006	human	sterile	USA	Klebsiella pneumoniae	-	-	ST2141	CG34	-	-	-	-	-	-	-	FIBK	99.51	90.41	KL120	Good
SAMEA882111	ERS011900	UI 14245	unknown	human	sterile	Laos	Klebsiella pneumoniae	-	-	ST2142	-	-	-	-	-	-	-	-	-	-	-	KL7	Very high
SAMEA882226	ERS011893	UI 8601	2006	human	sterile	Laos	Klebsiella pneumoniae	-	-	ST2145	-	-	-	-	-	-	-	-	FIBK	90.31	98.42	KL15	Very high
SAMEA3356982	ERR1023760	INF027	2013	human	BAL	Australia	Klebsiella pneumoniae	ybt	ICEKp6	ST215	-	-	-	-	-	-	-	-	FIBK	90.31	98.42	KL16	Very high
SAMEA3357414	ERR1023689	KSB2_6B	2014	human	rectal swab	Australia	Klebsiella pneumoniae	-	-	ST215	-	-	-	-	-	-	-	-	FIBK	90.31	98.42	KL16	Perfect
SAMEA3357416	ERR1023690	KSB2_7B	2014	human	rectal swab	Australia	Klebsiella pneumoniae	-	-	ST215	-	-	-	-	-	-	-	-	FIBK	90.31	98.42	KL16	Perfect
SAMEA3251444	ERR902058	NCTC11693	unknown	unknown	unknown	unknown	Klebsiella pneumoniae	-	-	ST215	-	-	-	-	-	-	-	-	FIBK	90.41	98.32	KL16	Good
SAMEA2273821	ERR486429	k2372	2010	human	blood	UK	Klebsiella pneumoniae	-	-	ST215	-	-	-	-	-	-	-	-	FIBK	90.8	98.62	KL16	Very high
SAMEA882252	ERS011788	08-0116m	2008	human	sterile	Vietnam	Klebsiella pneumoniae	ybt	ICEKp2	ST219	-	-	-	-	-	-	-	-	FIBK	99.8	90.6	KL121	Perfect
SAMEA3356967	ERR1008659	INF100	2013	human	wound	Australia	Klebsiella pneumoniae	-	-	ST22	CG17/20	-	-	-	-	-	-	-	-	-	-	KL9	Very high
SAMEA882267	ERS011945	QMP M1-761	2006	bovine	sterile	USA	Klebsiella pneumoniae	-	-	ST22	CG17/20	-	-	-	-	-	-	-	FIBK	99.8	90.6	KL123	High
SAMEA1905037	ERR276987	unknown	2011	human	unknown	UK	Klebsiella pneumoniae	-	-	ST22	CG17/20	-	-	-	-	-	-	-	FIBK	99.51	90.41	KL147	Perfect
SAMEA3183598	ERR720254	TG12387	2007	human	blood	USA	Klebsiella pneumoniae	-	-	ST22	CG17/20	-	-	-	-	-	-	-	FIBK	90.41	99.6	KL9	Very high
SAMN03853198	SRR2098814	Kpn0027	2012	chicken	Food	USA	Klebsiella pneumoniae	-	-	ST220	-	-	-	-	-	-	-	-	FIBK	90.8	98.52	KL114	Good
SAMEA882048	ERS011848	QMP B2-223	2006	bovine	sterile	USA	Klebsiella pneumoniae	-	-	ST220	-	-	-	-	-	-	-	-	FIBK	90.5	98.91	KL114	Very high
SAMEA3357188	ERR1023718	INF229	2013	human	urine	Australia	Klebsiella pneumoniae	-	-	ST221	-	-	-	-	-	-	-	-	-	-	-	KL39	None
SAMEA3357246	ERR1008725	INF262	2013	human	wound	Australia	Klebsiella pneumoniae	-	-	ST221	-	-	-	-	-	-	-	-	-	-	-	KL39	Very high
SAMEA3357248	ERR1023719	INF263	2013	human	urine	Australia	Klebsiella pneumoniae	-	-	ST221	-	-	-	-	-	-	-	-	-	-	-	KL39	Good
SAMEA2273851	ERR486459	k2746	2011	human	blood	Ireland	Klebsiella pneumoniae	-	-	ST221	-	-	-	-	-	-	-	-	-	-	-	KL39	Very high
SAMEA3356952	ERR1023744	INF008	2013	human	urine	Australia	Klebsiella pneumoniae	-	-	ST221	-	-	-	-	-	-	-	-	FIBK	90.8	98.62	KL39	Perfect
SAMEA3357007	ERR1008680	INF121	2013	human	urine	Australia	Klebsiella pneumoniae	-	-	ST221	-	-	-	-	-	-	-	-	FIBK	90.8	98.62	KL39	Perfect
SAMEA882023	ERS011960	QMP M1-415	2005	environment	environment	USA	Klebsiella pneumoniae	-	-	ST221	-	-	-	-	-	-	-	-	FIBK	90.41	98.52	KL107	None
SAMEA882135	ERS011959	QMP M1-413	2005	environment	environment	USA	Klebsiella pneumoniae	-	-	ST221	-	-	-	-	-	-	-	-	FIBK	90.41	98.52	KL107	None
SAMEA882181	ERS011884	QMP B2-252	2006	bovine	intestinal	USA	Klebsiella pneumoniae	-	-	ST222	-	-	-	-	-	-	-	-	FIBK	90.31	98.42	KL54	Very high
SAMEA882143	ERS011931	QMP M1-031	2005	bovine	intestinal	USA	Klebsiella pneumoniae	-	-	ST224	CG230	-	-	-	-	-	-	-	FIBK	99.8	90.41	KL42	Very high
SAMEA882028	ERS011968	QMP M1-882	2007	human	urine	USA	Klebsiella pneumoniae	-	-	ST225	-	-	-	-	-	-	-	-	FIBK	90.8	98.62	KL3	Very high
SAMEA2273754	ERR474552	k1842	2008	human	blood	UK	Klebsiella pneumoniae	-	-	ST225	-	-	-	-	-	-	-	-	FIBK	90.8	98.62	KL3	Very high
SAMEA3357431	ERR1023697	KSB2_8C	2014	human	rectal swab	Australia	Klebsiella pneumoniae	-	-	ST2267	-	-	-	-	-	-	-	-	-	-	-	KL127	Good
SAMEA882270	ERS011940	QMP M1-560	2005	bovine	sterile	USA	Klebsiella pneumoniae	-	-	ST227	-	-	-	-	-	-	-	-	FIBK	99.8	90.6	KL64	Very high
SAMN02927829	SRR1561319	US-MD-2005	2005	human	unknown	USA	Klebsiella pneumoniae	-	-	ST228	CG34	-	-	-	-	-	-	-	FIBK	90.41	99.31	KL57	None
SAMEA882020	ERS011965	QMP M1-826	2006	bovine	sterile	USA	Klebsiella pneumoniae	-	-	ST228	CG34	-	-	-	-	-	-	-	FIBK	99.8	90.6	KL57	Good
SAMEA882216	ERS011942	QMP M1-562	2005	bovine	sterile	USA	Klebsiella pneumoniae	-	-	ST228	CG34	-	-	-	-	-	-	-	FIBK	99.8	90.6	KL57	Good
SAMEA882268	ERS011956	QMP M1-376	2005	bovine	intestinal	USA	Klebsiella pneumoniae	-	-	ST228	CG34	-	-	-	-	-	-	-	FIBK	99.8	90.6	KL57	Good
SAMEA882271	ERS011941	QMP M1-561	2005	bovine	sterile	USA	Klebsiella pneumoniae	-	-	ST228	CG34	-	-	-	-	-	-	-	FIBK	99.8	90.6	KL57	Good
SAMN02640651	GCA_000699345.1	11227-1	2005	human	peri-anal swab culture	USA	Klebsiella pneumoniae	-	-	ST228	CG34	-	-	-	-	-	-	-	FIBK	90.41	99.31	KL57	Good
SAMEA2637217	ERR562347	SB14/02A029	1997	human	blood	Belgium	Klebsiella pneumoniae	ybt+clb	ICEKp10	ST23	CG23	-	-	-	-	-	-	-	-	-	-	KL1	Perfect
SAMN02603641	GCA_000294365.1	1084	2002	human	liver abscess	Taiwan	Klebsiella pneumoniae	ybt+clb	ICEKp10	ST23	CG23	-	-	-	-	-	-	-	-	-	-	KL1	None
SAMEA2637220	ERR562350	SB3309	1985	horse	unknown	France	Klebsiella pneumoniae	ybt+clb	ICEKp10	ST23	CG23	-	-	-	-	-	-	-	FIBK	99.9	90.5	KL1	Very high
SAMEA2273884	ERR486517	k2252	2010	human	blood	UK	Klebsiella pneumoniae	-	-	ST230	CG230	-	-	-	-	-	-	-	-	-	-	KL5	Good
SAMEA3357047	ERR1023794	INF062	2013	human	sputum	Australia	Klebsiella pneumoniae	-	-	ST230	CG230	-	-	-	-	-	-	-	FIBK	90.21	99.51	KL107	None
SAMEA3357337	ERR1023640	KSB1_7F	2013	human	rectal swab	Australia	Klebsiella pneumoniae	-	-	ST230	CG230	-	-	-	-	-	-	-	FIBK	99.6	90.41	KL127	Very high
SAMEA882162	ERS011996	QMP M1-407	2005	environment	environment	USA	Klebsiella pneumoniae	-	-	ST230	CG230	-	-	-	-	-	-	-	FIBK	90.41	98.52	KL107	None
SAMEA3357466	ERR1023711	MSB1_8A	2014	human	rectal swab	Australia	Klebsiella pneumoniae	ybt	ICEKp11	ST231	CG231	-	-	-	-	-	-	-	-	-	-	KL64	Perfect
SAMEA2273813	ERR486421	k2330	2010	human	blood	UK	Klebsiella pneumoniae	-	-	ST231	CG231	-	-	-	-	-	-	-	-	-	-	KL51	High
SAMEA3357155	ERR1008755	INF299	2014	human	tissue	Australia	Klebsiella pneumoniae	ybt	ICEKp11	ST231	CG231	-	-	-	-	-	-	-	FIBK	90.6	99.11	KL64	Perfect
SAMEA3357165	ERR1008760	INF305	2014	human	wound	Australia	Klebsiella pneumoniae	ybt	ICEKp11	ST231	CG231	-	-	-	-	-	-	-	FIBK	90.6	99.11	KL64	Perfect
SAMEA3357175	ERR1008765	INF310	2014	human	wound	Australia	Klebsiella pneumoniae	ybt	ICEKp11	ST231	CG231	-	-	-	-	-	-	-	FIBK	90.6	99.11	KL64	Perfect
SAMEA3357277	ERR1008739	INF281	2014	human	wound	Australia	Klebsiella pneumoniae	ybt	ICEKp11	ST231	CG231	-	-	-	-	-	-	-	FIBK	90.6	99.11	KL64	Perfect
SAMN06112208	SRR5082462	KSB1_5H	2014	human	rectal swab	Australia	Klebsiella pneumoniae	ybt	ICEKp11	ST231	CG231	-	-	-	-	-	-	-	FIBK	90.6	99.11	KL64	None
SAMN06112224	SRR5082469	INF298	2014	human	wound	Australia	Klebsiella pneumoniae	ybt	ICEKp11	ST231	CG231	-	-	-	-	-	-	-	FIBK	90.6	99.11	KL64	Good
SAMEA2053794	ERR314408	unknown	2012	human	CSF	UK	Klebsiella pneumoniae	-	-	ST231	CG231	-	-	-	-	-	-	-	FIBK	90.8	98.62	KL51	High
SAMEA2053941	ERR314522	unknown	2011	human	sputum	UK	Klebsiella pneumoniae	-	-	ST231	CG231	-	-	-	-	-	-	-	FIBK	90.8	98.62	KL51	High
SAMEA2054091	ERR314523	unknown	unknown	human	unknown	UK	Klebsiella pneumoniae	-	-	ST231	CG231	-	-	-	-	-	-	-	FIBK	90.8	98.62	KL51	High
SAMEA2054754	ERR311479	unknown	unknown	human	unknown	UK	Klebsiella pneumoniae	-	-	ST231	CG231	-	-	-	-	-	-	-	FIBK	90.8	98.62	KL51	High
SAMEA882200	ERS011804	08-1177m	2008	human	sterile	Vietnam	Klebsiella pneumoniae	ybt	ICEKp11	ST231	CG231	-	-	-	-	-	-	-	FIBK	90.6	99.11	KL64	Perfect
SAMEA882210	ERS011798	09-0079m	2009	human	sterile	Vietnam	Klebsiella pneumoniae	ybt	ICEKp11	ST231	CG231	-	-	-	-	-	-	-	FIBK	90.6	99.11	KL64	Perfect
SAMEA2273583	ERR486334	k684	2003	human	blood	UK	Klebsiella pneumoniae	-	-	ST231	CG231	-	-	-	-	-	-	-	FIBK	90.31	98.42	KL51	High
SAMEA882262	ERS011948	QMP M1-766	2006	bovine	intestinal	USA	Klebsiella pneumoniae	-	-	ST232	-	-	-	-	-	-	-	-	-	-	-	KL51	Very high
SAMEA2073112	ERR349790	234	2012	human	urine	Nepal	Klebsiella pneumoniae	-	-	ST2326	CG874	-	-	-	-	-	-	-	FIBK	99.51	90.41	KL104	None
SAMN03197378	GCF_001063935.1	187_KPNE	2012	human	urine	USA	Klebsiella pneumoniae	-	-	ST2333	-	-	-	-	-	-	-	-	-	-	-	KL28	Good
SAMN03198027	GCF_001066415.1	813_KPNE	2013	human	sputum	USA	Klebsiella pneumoniae	ybt+clb	ICEKp10	ST234	-	-	-	-	-	-	-	-	-	-	-	KL30	Very high
SAMN03197947	GCF_001066155.1	741_KPNE	2013	human	urine	USA	Klebsiella pneumoniae	ybt+clb	ICEKp10	ST234	-	-	-	-	-	-	-	-	FIB	-	-	KL30	Very high
SAMN03197949	GCF_001066165.1	743_KPNE	2013	human	tracheal aspirate	USA	Klebsiella pneumoniae	ybt+clb	ICEKp10	ST234	-	-	-	-	-	-	-	-	FIB	-	-	KL30	Good
SAMN03197962	GCF_001067135.1	755.rep1_KPNE	unknown	human	unknown	USA	Klebsiella pneumoniae	ybt+clb	ICEKp10	ST234	-	-	-	-	-	-	-	-	FIB	-	-	KL30	None
SAMN03197963	GCF_001067155.1	755.rep2_KPNE	unknown	human	unknown	USA	Klebsiella pneumoniae	ybt+clb	ICEKp10	ST234	-	-	-	-	-	-	-	-	FIB	-	-	KL30	None
SAMN02927845	SRR1561335	US-NY-2004a	2004	human	unknown	USA	Klebsiella pneumoniae	ybt+clb	ICEKp10	ST234	-	-	-	-	-	-	-	-	FIBK	90.41	98.52	KL30	Good
SAMEA882256	ERS011951	QMP M1-217	2005	bovine	sterile	USA	Klebsiella pneumoniae	-	-	ST234	-	-	-	-	-	-	-	-	FIBK	99.8	90.6	KL49	Good
SAMN02142028	GCA_000406525.1	UHKPC81	2008	human	urine	USA	Klebsiella pneumoniae	ybt+clb	ICEKp10	ST234	-	-	-	-	-	-	-	-	FIBK	90.41	98.52	KL30	Good
SAMEA1905058	ERR276923	unknown	2011	human	unknown	UK	Klebsiella pneumoniae	-	-	ST234	-	-	-	-	-	-	-	-	FIBK	90.5	99.6	KL30	Good
SAMEA2273537	ERR486292	k320	2002	human	blood	UK	Klebsiella pneumoniae	-	-	ST237	CG661	-	-	-	-	-	-	-	-	-	-	KL19	High
SAMEA882224	ERS011958	QMP M1-406	2005	environment	environment	USA	Klebsiella pneumoniae	-	-	ST237	CG661	-	-	-	-	-	-	-	FIBK	90.31	98.42	KL31	Good
SAMEA882035	ERS012002	QMP M1-776	2006	human	sterile	USA	Klebsiella pneumoniae	-	-	ST239	-	-	-	-	-	-	-	-	-	-	-	KL71	High
SAMEA2602922	GCF_000821685.1	S_21PV	2012	human	unknown	Italy	Klebsiella pneumoniae	-	-	ST240	-	-	-	-	-	-	-	-	-	-	-	KL61	Good
SAMN06112202	SRR5082477	KSB1_5J	2014	human	rectal swab	Australia	Klebsiella pneumoniae	-	-	ST240	-	-	-	-	-	-	-	-	FIBK	90.41	99.6	KL144	Very high
SAMN06112225	SRR5082461	INF311	2014	human	sputum	Australia	Klebsiella pneumoniae	-	-	ST240	-	-	-	-	-	-	-	-	FIBK	90.41	99.6	KL144	None
SAMEA2273880	ERR486513	k298	2002	human	blood	UK	Klebsiella pneumoniae	-	-	ST240	-	-	-	-	-	-	-	-	FIBK	90.41	99.6	KL60	Very high
SAMEA882031	ERS012006	QMP M1-868	2006	human	sterile	USA	Klebsiella pneumoniae	-	-	ST241	-	-	-	-	-	-	-	-	-	-	-	KL13	Good
SAMEA882186	ERS011924	QMP B2-344	2006	bovine	intestinal	USA	Klebsiella pneumoniae	-	-	ST245	-	-	-	-	-	-	-	-	-	-	-	KL43	Very high
SAMN02927814	SRR1561304	US-FL-2008	2008	human	unknown	USA	Klebsiella pneumoniae	-	-	ST2457	-	-	-	-	-	-	-	-	-	-	-	KL21	Good
SAMEA882026	ERS011963	QMP M1-821	2006	bovine	sterile	USA	Klebsiella pneumoniae	-	-	ST246	-	-	-	-	-	-	-	-	FIBK	99.8	90.6	KL25	High
SAMEA3356980	ERR1008667	INF108	2013	human	blood	Australia	Klebsiella pneumoniae	-	-	ST247	-	-	-	-	-	-	-	-	-	-	-	KL10	Very high
SAMEA882029	ERS011969	QMP M1-884	2007	human	urine	USA	Klebsiella pneumoniae	-	-	ST247	-	-	-	-	-	-	-	-	FIBK	90.41	99.6	KL10	Good
SAMN03197414	GCF_001064035.1	221_KPNE	2012	human	urine	USA	Klebsiella pneumoniae	-	-	ST247	-	-	-	-	-	-	-	-	FIBK	90.41	99.7	KL10	Low
SAMEA881981	ERS011972	QMP M1-887	2007	human	urine	USA	Klebsiella pneumoniae	-	-	ST249	-	-	-	-	-	-	-	-	-	-	-	KL1	Very high
SAMEA3182901	ERR713647	Sp29	1990-1992	human	blood	Denmark	Klebsiella pneumoniae	-	-	ST249	-	-	-	-	-	-	-	-	-	-	-	KL1	Very high
SAMEA3356957	ERR1023749	INF014	2013	human	urine	Australia	Klebsiella pneumoniae	ybt	ICEKp5	ST25	CG25	-	-	-	-	-	-	-	FIBK	90.5	98.91	KL2	Very high
SAMN06112206	SRR5082486	KSB2_9B	2014	human	rectal swab	Australia	Klebsiella pneumoniae	-	-	ST25	CG25	-	-	-	-	-	-	-	FIBK	90.8	98.62	KL2	Very high
SAMEA2073518	ERR349853	588	2012	human	urine	Nepal	Klebsiella pneumoniae	ybt	ICEKp5	ST25	CG25	-	-	-	-	-	-	-	FIBK	90.8	98.62	KL2	Very high
SAMN03853248	SRR2098774	Kpn0009	2012	turkey	Food	USA	Klebsiella pneumoniae	ybt	ICEKp5	ST25	CG25	-	-	-	-	-	-	-	FIBK	90.5	98.91	KL2	Very high
SAMEA1920553	ERR304794	unknown	2010	human	blood	UK	Klebsiella pneumoniae	ybt	ICEKp5	ST25	CG25	-	-	-	-	-	-	-	FIBK	90.5	98.91	KL2	Very high
SAMEA2053997	ERR314400	unknown	2012	human	urine	UK	Klebsiella pneumoniae	ybt	ICEKp5	ST25	CG25	-	-	-	-	-	-	-	FIBK	90.5	98.91	KL2	Very high
SAMEA2054001	ERR314412	unknown	2012	human	blood	UK	Klebsiella pneumoniae	-	-	ST25	CG25	-	-	-	-	-	-	-	FIBK	99.8	90.6	KL2	Very high
SAMEA2054102	ERR314556	unknown	unknown	human	unknown	UK	Klebsiella pneumoniae	-	-	ST25	CG25	-	-	-	-	-	-	-	FIBK	99.8	90.6	KL2	Very high
SAMEA2055012	ERR314557	unknown	2012	human	blood	UK	Klebsiella pneumoniae	-	-	ST25	CG25	-	-	-	-	-	-	-	FIBK	99.8	90.6	KL2	Very high
SAMEA2273649	ERR474475	k1087	2005	human	blood	UK	Klebsiella pneumoniae	-	-	ST252	-	-	-	-	-	-	-	-	-	-	-	KL51	Good
SAMEA2273848	ERR486456	k2721	2011	human	blood	UK	Klebsiella pneumoniae	-	-	ST252	-	-	-	-	-	-	-	-	-	-	-	KL51	High
SAMEA3357362	ERR1023664	KSB1_6I	2014	human	rectal swab	Australia	Klebsiella pneumoniae	-	-	ST252	-	-	-	-	-	-	-	-	FIBK	90.41	99.7	KL81	Perfect
SAMEA3357143	ERR1023841	INF204	2013	human	urine	Australia	Klebsiella pneumoniae	-	-	ST253	CG253	-	-	-	-	-	-	-	-	-	-	KL15	Very high
SAMEA3357198	ERR1035981	INF235	2013	human	urine	Australia	Klebsiella pneumoniae	-	-	ST253	CG253	-	-	-	-	-	-	-	-	-	-	KL15	Very high
SAMEA1712953	ERR257675	unknown	2010	human	blood	UK	Klebsiella pneumoniae	-	-	ST253	CG253	-	-	-	-	-	-	-	FIBK	90.41	99.6	KL133	Good
SAMEA881989	ERS011979	QMP M1-896	2007	human	urine	USA	Klebsiella pneumoniae	-	-	ST253	CG253	-	-	-	-	-	-	-	FIBK	90.41	99.6	KL9	Good
SAMEA2273863	ERR486470	k554	2003	human	blood	UK	Klebsiella pneumoniae	-	-	ST253	CG253	-	-	-	-	-	-	-	FIBK	90.41	99.6	KL2	Very high
SAMN03197007	GCF_001060895.1	1041_KPNE	2013	human	blood	USA	Klebsiella pneumoniae	-	-	ST253	CG253	-	-	-	-	-	-	-	FIBK	90.41	99.6	KL60	Good
SAMEA3357105	ERR1023811	INF173	2013	human	BAL	Australia	Klebsiella pneumoniae	-	-	ST256	CG37	-	-	-	-	-	-	-	-	-	-	KL47	Good
SAMEA882221	ERS011896	QMP B2-282	2006	bovine	intestinal	USA	Klebsiella pneumoniae	-	-	ST256	CG37	-	-	-	-	-	-	-	FIBK	90.41	99.7	KL47	Good
SAMN02927842	SRR1561332	US-NJ-2007a	2007	human	unknown	USA	Klebsiella pneumoniae	-	-	ST258	CG258	-	-	-	-	-	-	-	-	-	-	KL107	Very high
SAMN02927856	SRR1561346	US-NY-2010	2010	human	unknown	USA	Klebsiella pneumoniae	-	-	ST258	CG258	-	-	-	-	-	-	-	-	-	-	KL107	Very high
SAMN02631015	SRR1166962	1764_ST258	2009	human	blood	USA	Klebsiella pneumoniae	-	-	ST258	CG258	-	-	-	-	-	-	-	-	-	-	KL107	Very high
SAMN02631016	SRR1166963	1765_ST258	2009	human	blood	USA	Klebsiella pneumoniae	-	-	ST258	CG258	-	-	-	-	-	-	-	-	-	-	KL107	Good
SAMN02631041	SRR1166988	1790_ST258	2011	human	unknown	USA	Klebsiella pneumoniae	-	-	ST258	CG258	-	-	-	-	-	-	-	-	-	-	KL107	Very high
SAMN02631057	SRR1167004	1807_ST258	2010	human	blood	USA	Klebsiella pneumoniae	-	-	ST258	CG258	-	-	-	-	-	-	-	-	-	-	KL106	Good
SAMN02631068	SRR1167015	1818_ST258	2010	human	urine	USA	Klebsiella pneumoniae	-	-	ST258	CG258	-	-	-	-	-	-	-	-	-	-	KL107	Very high
SAMN02631074	SRR1167021	1824_ST258	2012	human	blood	USA	Klebsiella pneumoniae	-	-	ST258	CG258	-	-	-	-	-	-	-	-	-	-	KL107	Very high
SAMEA3108420	CDFQ00000000	KpVA-4	2011	human	blood	Italy	Klebsiella pneumoniae	ybt	ICEKp2	ST258	CG258	-	-	-	-	-	-	-	-	-	-	KL106	Good
SAMEA2272556	GCA_000313465.1	ST258-K26BO	unknown	human	unknown	Italy	Klebsiella pneumoniae	-	-	ST258	CG258	-	-	-	-	-	-	-	-	-	-	KL107	Very high
SAMN01939167	GCA_000316245.2	VA360	2007	human	Clinical	USA	Klebsiella pneumoniae	-	-	ST258	CG258	-	-	-	-	-	-	-	-	-	-	KL106	Good
SAMN02138618	GCA_000567845.1	UCICRE 13	unknown	human	urine	USA	Klebsiella pneumoniae	-	-	ST258	CG258	-	-	-	-	-	-	-	-	-	-	KL106	Good
SAMN02138621	GCA_000567485.1	BIDMC 2A	2010	human	blood	USA	Klebsiella pneumoniae	-	-	ST258	CG258	-	-	-	-	-	-	-	-	-	-	KL107	Very high
SAMN02141705	GCA_000417385.1	120_1020	2012	human	urine	USA	Klebsiella pneumoniae	-	-	ST258	CG258	-	-	-	-	-	-	-	-	-	-	KL106	Good
SAMN02141967	GCA_000406665.1	UHKPC26	2008	human	sputum	USA	Klebsiella pneumoniae	-	-	ST258	CG258	-	-	-	-	-	-	-	-	-	-	KL106	Good
SAMN02141969	GCA_000417105.1	UHKPC28	2008	human	blood	USA	Klebsiella pneumoniae	-	-	ST258	CG258	-	-	-	-	-	-	-	-	-	-	KL106	Very high
SAMN02141970	GCA_000409045.1	UHKPC29	2008	human	urine	USA	Klebsiella pneumoniae	-	-	ST258	CG258	-	-	-	-	-	-	-	-	-	-	KL106	Very high
SAMN02141971	GCA_000417185.1	UHKPC06	2007	human	urine	USA	Klebsiella pneumoniae	-	-	ST258	CG258	-	-	-	-	-	-	-	-	-	-	KL106	Very high
SAMN02141973	GCA_000406425.1	UHKPC09	2007	human	urine	USA	Klebsiella pneumoniae	-	-	ST258	CG258	-	-	-	-	-	-	-	-	-	-	KL106	Good
SAMN02141978	GCA_000401195.1	UHKPC23	2008	human	blood	USA	Klebsiella pneumoniae	-	-	ST258	CG258	-	-	-	-	-	-	-	-	-	-	KL106	Good
SAMN02141979	GCA_000406605.1	UHKPC24	2008	human	sputum	USA	Klebsiella pneumoniae	-	-	ST258	CG258	-	-	-	-	-	-	-	-	-	-	KL106	Very high
SAMN02141982	GCA_000417205.1	DMC1316	2010	human	blood	USA	Klebsiella pneumoniae	-	-	ST258	CG258	-	-	-	-	-	-	-	-	-	-	KL107	Very high
SAMN02141986	GCA_000406705.1	UHKPC04	2007	human	sputum	USA	Klebsiella pneumoniae	-	-	ST258	CG258	-	-	-	-	-	-	-	-	-	-	KL106	None
SAMN02141988	GCA_000417405.1	140_1040	2011	human	blood	USA	Klebsiella pneumoniae	-	-	ST258	CG258	-	-	-	-	-	-	-	-	-	-	KL106	Good
SAMN02141989	GCA_000417365.1	160_1080	2012	human	blood	USA	Klebsiella pneumoniae	-	-	ST258	CG258	-	-	-	-	-	-	-	-	-	-	KL106	Low
SAMN02141990	GCA_000417425.1	280_1220	2012	human	urine	USA	Klebsiella pneumoniae	-	-	ST258	CG258	-	-	-	-	-	-	-	-	-	-	KL106	Good
SAMN02141991	GCA_000406485.1	361_1301	2012	human	urine	USA	Klebsiella pneumoniae	-	-	ST258	CG258	-	-	-	-	-	-	-	-	-	-	KL106	Very high
SAMN02141992	GCA_000406745.1	440_1540	2012	human	urine	USA	Klebsiella pneumoniae	-	-	ST258	CG258	-	-	-	-	-	-	-	-	-	-	KL106	Good
SAMN02141993	GCA_000406765.1	500_1420	2012	human	urine	USA	Klebsiella pneumoniae	-	-	ST258	CG258	-	-	-	-	-	-	-	-	-	-	KL106	Low
SAMN02141995	GCA_000406885.1	646_1568	2012	human	urine	USA	Klebsiella pneumoniae	-	-	ST258	CG258	-	-	-	-	-	-	-	-	-	-	KL106	Low
SAMN02142000	GCA_000417165.1	UHKPC31	2008	human	urine	USA	Klebsiella pneumoniae	-	-	ST258	CG258	-	-	-	-	-	-	-	-	-	-	KL106	Very high
SAMN02142015	GCA_000406405.1	UHKPC40	2008	human	blood	USA	Klebsiella pneumoniae	-	-	ST258	CG258	-	-	-	-	-	-	-	-	-	-	KL107	Very high
SAMN02142017	GCA_000417125.1	UHKPC47	2008	human	blood	USA	Klebsiella pneumoniae	-	-	ST258	CG258	-	-	-	-	-	-	-	-	-	-	KL106	Good
SAMN02142019	GCA_000408985.1	UHKPC 52	2008	human	urine	USA	Klebsiella pneumoniae	-	-	ST258	CG258	-	-	-	-	-	-	-	-	-	-	KL106	Good
SAMN02142022	GCA_000417065.1	UHKPC61	2008	human	urine	USA	Klebsiella pneumoniae	-	-	ST258	CG258	-	-	-	-	-	-	-	-	-	-	KL106	Good
SAMN02142023	GCA_000417445.1	UHKPC67	2008	human	blood	USA	Klebsiella pneumoniae	-	-	ST258	CG258	-	-	-	-	-	-	-	-	-	-	KL107	Very high
SAMN02142041	GCA_000406725.1	VAKPC252	2010	human	tissue	USA	Klebsiella pneumoniae	-	-	ST258	CG258	-	-	-	-	-	-	-	-	-	-	KL107	Good
SAMN02142042	GCA_000406825.1	VAKPC254	2010	human	urine	USA	Klebsiella pneumoniae	-	-	ST258	CG258	-	-	-	-	-	-	-	-	-	-	KL107	Very high
SAMN02142043	GCA_000406845.1	VAKPC269	2011	human	Bodily fluid; pancreatic fluid	USA	Klebsiella pneumoniae	-	-	ST258	CG258	-	-	-	-	-	-	-	-	-	-	KL106	Good
SAMN02142044	GCA_000406585.1	VAKPC270	2011	human	sputum	USA	Klebsiella pneumoniae	-	-	ST258	CG258	-	-	-	-	-	-	-	-	-	-	KL106	Good
SAMN02142047	GCA_000406625.1	VAKPC276	2011	human	urine	USA	Klebsiella pneumoniae	-	-	ST258	CG258	-	-	-	-	-	-	-	-	-	-	KL106	Good
SAMN02142048	GCA_000409025.1	VAKPC278	2011	human	Bodily fluid; pancreatic fluid	USA	Klebsiella pneumoniae	-	-	ST258	CG258	-	-	-	-	-	-	-	-	-	-	KL106	Good
SAMN02142049	GCA_000406565.1	VAKPC280	2011	human	Bodily fluid; pancreatic fluid	USA	Klebsiella pneumoniae	-	-	ST258	CG258	-	-	-	-	-	-	-	-	-	-	KL106	Good
SAMN02142051	GCA_000406645.1	VAKPC309	2011	human	urine	USA	Klebsiella pneumoniae	-	-	ST258	CG258	-	-	-	-	-	-	-	-	-	-	KL106	Good
SAMN02356579	GCA_000567205.1	BIDMC 42a	2012	human	blood	USA	Klebsiella pneumoniae	-	-	ST258	CG258	-	-	-	-	-	-	-	-	-	-	KL107	Very high
SAMN02356580	GCA_000567185.1	BIDMC 42b	2012	human	blood	USA	Klebsiella pneumoniae	-	-	ST258	CG258	-	-	-	-	-	-	-	-	-	-	KL107	Very high
SAMN02356599	GCA_000566985.1	UCI 19	unknown	human	urine	USA	Klebsiella pneumoniae	-	-	ST258	CG258	-	-	-	-	-	-	-	-	-	-	KL106	Good
SAMN02356601	GCA_000566945.1	UCI 21	unknown	human	rectal swab	USA	Klebsiella pneumoniae	-	-	ST258	CG258	-	-	-	-	-	-	-	-	-	-	KL106	Good
SAMN02356623	GCA_000566745.1	UCI 43	unknown	human	urine	USA	Klebsiella pneumoniae	ybt+clb	ICEKp10	ST258	CG258	-	-	-	-	-	-	-	-	-	-	KL107	High
SAMN02356624	GCA_000566725.1	UCI 44	unknown	human	urine	USA	Klebsiella pneumoniae	ybt+clb	ICEKp10	ST258	CG258	-	-	-	-	-	-	-	-	-	-	KL107	Good
SAMN02581246	GCA_000694695.1	MGH 73	2013	human	wound	USA	Klebsiella pneumoniae	ybt+clb	ICEKp10	ST258	CG258	-	-	-	-	-	-	-	-	-	-	KL107	High
SAMN02581261	GCA_000694795.1	UCI 55	unknown	human	wound	USA	Klebsiella pneumoniae	ybt+clb	ICEKp10	ST258	CG258	-	-	-	-	-	-	-	-	-	-	KL107	Very high
SAMN02581265	GCA_000694835.1	UCI 59	unknown	human	wound	USA	Klebsiella pneumoniae	-	-	ST258	CG258	-	-	-	-	-	-	-	-	-	-	KL106	Good
SAMN02581267	GCA_000694855.1	UCI 61	unknown	human	urine	USA	Klebsiella pneumoniae	-	-	ST258	CG258	-	-	-	-	-	-	-	-	-	-	KL30	Very high
SAMN02581269	GCA_000694895.1	UCI 63	unknown	human	wound	USA	Klebsiella pneumoniae	-	-	ST258	CG258	-	-	-	-	-	-	-	-	-	-	KL106	Good
SAMN02581275	GCA_000692935.1	BIDMC 54	2013	human	urine	USA	Klebsiella pneumoniae	-	-	ST258	CG258	-	-	-	-	-	-	-	-	-	-	KL107	None
SAMN02581313	GCA_000693255.1	CHS 11	2013	human	urine	USA	Klebsiella pneumoniae	ybt+clb	ICEKp10	ST258	CG258	-	-	-	-	-	-	-	-	-	-	KL107	Very high
SAMN02581318	GCA_000688555.1	CHS 16	2013	human	blood	USA	Klebsiella pneumoniae	ybt+clb	ICEKp10	ST258	CG258	-	-	-	-	-	-	-	-	-	-	KL107	Very high
SAMN02581319	GCA_000693335.1	CHS 17	2012	human	blood	USA	Klebsiella pneumoniae	ybt+clb	ICEKp10	ST258	CG258	-	-	-	-	-	-	-	-	-	-	KL107	Very high
SAMN02581320	GCA_000693355.1	CHS 18	2012	human	blood	USA	Klebsiella pneumoniae	ybt+clb	ICEKp10	ST258	CG258	-	-	-	-	-	-	-	-	-	-	KL107	Very high
SAMN02581322	GCA_000693395.1	CHS 20	2013	human	urine	USA	Klebsiella pneumoniae	ybt+clb	ICEKp10	ST258	CG258	-	-	-	-	-	-	-	-	-	-	KL107	Very high
SAMN02581352	GCA_000693935.1	CHS 50	2013	human	wound	USA	Klebsiella pneumoniae	ybt+clb	ICEKp10	ST258	CG258	-	-	-	-	-	-	-	-	-	-	KL107	Very high
SAMN02581362	GCA_000633735.1	CHS 60	2013	human	urine	USA	Klebsiella pneumoniae	ybt+clb	ICEKp10	ST258	CG258	-	-	-	-	-	-	-	-	-	-	KL107	Very high
SAMN02581363	GCA_000694135.1	CHS 61	2013	human	urine	USA	Klebsiella pneumoniae	ybt+clb	ICEKp10	ST258	CG258	-	-	-	-	-	-	-	-	-	-	KL107	Very high
SAMN02581365	GCA_000694175.1	CHS 63	2013	human	urine	USA	Klebsiella pneumoniae	ybt+clb	ICEKp10	ST258	CG258	-	-	-	-	-	-	-	-	-	-	KL107	Very high
SAMN02581374	GCA_000694315.1	CHS 72	2013	human	urine	USA	Klebsiella pneumoniae	ybt+clb	ICEKp10	ST258	CG258	-	-	-	-	-	-	-	-	-	-	KL107	Very high
SAMN02666509	GCA_000599925.1	Kb140	2012	human	blood	USA	Klebsiella pneumoniae	-	-	ST258	CG258	-	-	-	-	-	-	-	-	-	-	KL106	Good
SAMN02720898	GCF_000775375.1	KPNIH33	2013	human	unknown	USA	Klebsiella pneumoniae	ybt+clb	ICEKp10	ST258	CG258	-	-	-	-	-	-	-	-	-	-	KL107	Very high
SAMN02786856	GCA_000717515.1	KPR0928	2012	human	sputum	USA	Klebsiella pneumoniae	-	-	ST258	CG258	-	-	-	-	-	-	-	-	-	-	KL106	Good
SAMN02820977	GCF_000784985.1	KPNIH30	2013	human	perirectal swab	USA	Klebsiella pneumoniae	-	-	ST258	CG258	-	-	-	-	-	-	-	-	-	-	KL106	Good
SAMN03024583	GCF_001022235.1	CAV1596	2012	human	perirectal swab	USA	Klebsiella pneumoniae	ybt	ICEKp3	ST258	CG258	-	-	-	-	-	-	-	-	-	-	KL107	Very high
SAMN03067421	GCF_000807475.1	38544	2012	human	blood	USA	Klebsiella pneumoniae	-	-	ST258	CG258	-	-	-	-	-	-	-	-	-	-	KL63	None
SAMN03067422	GCF_000807495.1	38547	2012	human	blood	USA	Klebsiella pneumoniae	ybt	ICEKp4	ST258	CG258	-	-	-	-	-	-	-	-	-	-	KL23	Very high
SAMN03081501	GCA_000597905.1	30684/NJST258_2	2010	human	urine	USA	Klebsiella pneumoniae	-	-	ST258	CG258	-	-	-	-	-	-	-	-	-	-	KL107	Very high
SAMN03197938	GCF_001066115.1	733_KPNE	2013	human	sputum	USA	Klebsiella pneumoniae	-	-	ST258	CG258	-	-	-	-	-	-	-	-	-	-	KL107	Very high
SAMN03280291	GCF_001031965.1	CHS149	2014	human	unknown	USA	Klebsiella pneumoniae	ybt+clb	ICEKp10	ST258	CG258	-	-	-	-	-	-	-	-	-	-	KL107	Very high
SAMN03280293	GCF_001031995.1	CHS151	2014	human	unknown	USA	Klebsiella pneumoniae	-	-	ST258	CG258	-	-	-	-	-	-	-	-	-	-	KL106	Good
SAMN03280330	GCF_001032615.1	CHS189	2014	human	unknown	USA	Klebsiella pneumoniae	ybt+clb	ICEKp10	ST258	CG258	-	-	-	-	-	-	-	-	-	-	KL107	Very high
SAMN03280337	GCF_001185775.1	CHS196	2014	human	unknown	USA	Klebsiella pneumoniae	ybt+clb	ICEKp10	ST258	CG258	-	-	-	-	-	-	-	-	-	-	KL107	Very high
SAMN03280346	GCF_001032815.1	CHS205	2014	human	unknown	USA	Klebsiella pneumoniae	-	-	ST258	CG258	-	-	-	-	-	-	-	-	-	-	KL107	Very high
SAMN03280362	GCF_001033125.1	CHS221	2014	human	unknown	USA	Klebsiella pneumoniae	ybt+clb	ICEKp10	ST258	CG258	-	-	-	-	-	-	-	-	-	-	KL107	Very high
SAMN03280363	GCF_001033135.1	CHS223	2014	human	unknown	USA	Klebsiella pneumoniae	ybt+clb	ICEKp10	ST258	CG258	-	-	-	-	-	-	-	-	-	-	KL107	Very high
SAMN03280366	GCF_001033205.1	CHS226	2014	human	unknown	USA	Klebsiella pneumoniae	ybt+clb	ICEKp10	ST258	CG258	-	-	-	-	-	-	-	-	-	-	KL107	Very high
SAMN03280375	GCF_001033335.1	CHS235	2014	human	unknown	USA	Klebsiella pneumoniae	ybt+clb	ICEKp10	ST258	CG258	-	-	-	-	-	-	-	-	-	-	KL107	Very high
SAMN03280381	GCF_001033385.1	BWH53	2014	human	unknown	USA	Klebsiella pneumoniae	ybt+clb	ICEKp10	ST258	CG258	-	-	-	-	-	-	-	-	-	-	KL107	High
SAMN03280428	GCF_001034295.1	UCI93	2014	human	unknown	unknown	Klebsiella pneumoniae	-	-	ST258	CG258	-	-	-	-	-	-	-	-	-	-	KL107	Very high
SAMEA3184086	ERR720265	TG21984	2010	human	urine	USA	Klebsiella pneumoniae	-	-	ST258	CG258	-	-	-	-	-	-	-	-	-	-	KL107	Good
SAMN02581391	GCA_000694475.1	MGH 59	2013	human	urine	USA	Klebsiella pneumoniae	-	-	ST258	CG258	-	-	-	-	-	-	-	FIB	-	-	KL107	Very high
SAMN02927710	SRR1561200	Brazil-2007a	2007	human	unknown	Brazil	Klebsiella pneumoniae	-	-	ST258	CG258	-	-	-	-	-	-	-	FIBK	90.41	98.52	KL106	Good
SAMN02927711	SRR1561201	Brazil-2007b	2007	human	unknown	Brazil	Klebsiella pneumoniae	-	-	ST258	CG258	-	-	-	-	-	-	-	FIBK	90.41	98.52	KL106	Good
SAMN02927725	SRR1561215	Colombia-2009a	2009	human	unknown	Colombia	Klebsiella pneumoniae	ybt+clb	ICEKp10	ST258	CG258	-	-	-	-	-	-	-	FIBK	90.41	98.52	KL107	Very high
SAMN02927726	SRR1561216	Colombia-2009b	2009	human	unknown	Colombia	Klebsiella pneumoniae	ybt+clb	ICEKp10	ST258	CG258	-	-	-	-	-	-	-	FIBK	90.41	98.52	KL107	Very high
SAMN02927727	SRR1561217	Denmark-2009a	2009	human	unknown	Denmark	Klebsiella pneumoniae	-	-	ST258	CG258	-	-	-	-	-	-	-	FIBK	90.41	98.52	KL106	Good
SAMN02927728	SRR1561218	Denmark-2009b	2009	human	unknown	Denmark	Klebsiella pneumoniae	-	-	ST258	CG258	-	-	-	-	-	-	-	FIBK	90.41	98.52	KL106	Good
SAMN02927729	SRR1561219	Finland-2009a	2009	human	unknown	Finland	Klebsiella pneumoniae	-	-	ST258	CG258	-	-	-	-	-	-	-	FIBK	90.41	98.52	KL106	Good
SAMN02927730	SRR1561220	Finland-2009b	2009	human	unknown	Finland	Klebsiella pneumoniae	-	-	ST258	CG258	-	-	-	-	-	-	-	FIBK	90.41	98.52	KL106	Good
SAMN02927731	SRR1561221	Finland-2009c	2009	human	unknown	Finland	Klebsiella pneumoniae	-	-	ST258	CG258	-	-	-	-	-	-	-	FIBK	90.41	98.52	KL106	Good
SAMN02927732	SRR1561222	Greece-2007	2007	human	unknown	Greece	Klebsiella pneumoniae	-	-	ST258	CG258	-	-	-	-	-	-	-	FIBK	90.41	98.52	KL106	Good
SAMN02927733	SRR1561223	Greece-2008	2008	human	unknown	Greece	Klebsiella pneumoniae	ybt	ICEKp2	ST258	CG258	-	-	-	-	-	-	-	FIBK	90.41	98.52	KL106	Good
SAMN02927734	SRR1561224	unknown	2009	human	unknown	Greece	Klebsiella pneumoniae	ybt	ICEKp2	ST258	CG258	-	-	-	-	-	-	-	FIBK	90.41	98.52	KL106	Good
SAMN02927735	SRR1561225	Greece-2010	2010	human	unknown	Greece	Klebsiella pneumoniae	-	-	ST258	CG258	-	-	-	-	-	-	-	FIBK	90.41	98.52	KL106	Good
SAMN02927736	SRR1561226	Greece-2011	2011	human	unknown	Greece	Klebsiella pneumoniae	-	-	ST258	CG258	-	-	-	-	-	-	-	FIBK	90.41	98.52	KL106	Good
SAMN02927749	SRR1561239	Italy-2008	2008	human	unknown	Italy	Klebsiella pneumoniae	-	-	ST258	CG258	-	-	-	-	-	-	-	FIBK	90.41	98.52	KL107	Very high
SAMN02927750	SRR1561240	Italy-2009	2009	human	unknown	Italy	Klebsiella pneumoniae	-	-	ST258	CG258	-	-	-	-	-	-	-	FIBK	90.41	98.52	KL106	Good
SAMN02927751	SRR1561241	Italy-2011a	2011	human	unknown	Italy	Klebsiella pneumoniae	ybt	ICEKp2	ST258	CG258	-	-	-	-	-	-	-	FIBK	90.41	98.52	KL106	Good
SAMN02927752	SRR1561242	Italy-2011b	2011	human	unknown	Italy	Klebsiella pneumoniae	ybt	ICEKp2	ST258	CG258	-	-	-	-	-	-	-	FIBK	90.41	98.52	KL106	Good
SAMN02927754	SRR1561244	Italy-Palermo-2008	2008	human	unknown	Italy	Klebsiella pneumoniae	-	-	ST258	CG258	-	-	-	-	-	-	-	FIBK	90.41	98.52	KL107	Very high
SAMN02927755	SRR1561245	Italy-Palermo-2009a	2009	human	unknown	Italy	Klebsiella pneumoniae	-	-	ST258	CG258	-	-	-	-	-	-	-	FIBK	90.41	98.52	KL107	Very high
SAMN02927756	SRR1561246	Italy-Palermo-2009b	2009	human	unknown	Italy	Klebsiella pneumoniae	-	-	ST258	CG258	-	-	-	-	-	-	-	FIBK	90.41	98.52	KL107	Very high
SAMN02927757	SRR1561247	Italy-Palermo-2009c	2009	human	unknown	Italy	Klebsiella pneumoniae	-	-	ST258	CG258	-	-	-	-	-	-	-	FIBK	90.41	98.52	KL107	Very high
SAMN02927758	SRR1561248	Italy-Palermo-2009d	2009	human	unknown	Italy	Klebsiella pneumoniae	-	-	ST258	CG258	-	-	-	-	-	-	-	FIBK	90.41	98.52	KL107	Very high
SAMN02927759	SRR1561249	Italy-Palermo-2009e	2009	human	unknown	Italy	Klebsiella pneumoniae	-	-	ST258	CG258	-	-	-	-	-	-	-	FIBK	90.41	98.52	KL107	Very high
SAMN02927761	SRR1561251	Italy-Palermo-2009g	2009	human	unknown	Italy	Klebsiella pneumoniae	-	-	ST258	CG258	-	-	-	-	-	-	-	FIBK	90.41	98.52	KL107	Very high
SAMN02927762	SRR1561252	Italy-Palermo-2009h	2009	human	unknown	Italy	Klebsiella pneumoniae	-	-	ST258	CG258	-	-	-	-	-	-	-	FIBK	90.41	98.52	KL107	Very high
SAMN02927763	SRR1561253	Italy-Palermo-2009i	2009	human	unknown	Italy	Klebsiella pneumoniae	-	-	ST258	CG258	-	-	-	-	-	-	-	FIBK	90.41	98.52	KL107	Very high
SAMN02927764	SRR1561254	Italy-Palermo-2009j	2009	human	unknown	Italy	Klebsiella pneumoniae	-	-	ST258	CG258	-	-	-	-	-	-	-	FIBK	90.41	98.52	KL107	Very high
SAMN02927765	SRR1561255	Italy-Palermo-2009k	2009	human	unknown	Italy	Klebsiella pneumoniae	-	-	ST258	CG258	-	-	-	-	-	-	-	FIBK	90.41	98.52	KL107	Very high
SAMN02927766	SRR1561256	Italy-Palermo-2009l	2009	human	unknown	Italy	Klebsiella pneumoniae	-	-	ST258	CG258	-	-	-	-	-	-	-	FIBK	90.41	98.52	KL107	Very high
SAMN02927767	SRR1561257	Italy-Palermo-2010a	2010	human	unknown	Italy	Klebsiella pneumoniae	-	-	ST258	CG258	-	-	-	-	-	-	-	FIBK	90.41	98.52	KL107	Very high
SAMN02927768	SRR1561258	Italy-Palermo-2010b	2010	human	unknown	Italy	Klebsiella pneumoniae	-	-	ST258	CG258	-	-	-	-	-	-	-	FIBK	90.41	98.52	KL107	Good
SAMN02927769	SRR1561259	Italy-Palermo-2010c	2010	human	unknown	Italy	Klebsiella pneumoniae	-	-	ST258	CG258	-	-	-	-	-	-	-	FIBK	90.41	98.52	KL107	Very high
SAMN02927770	SRR1561260	Italy-Palermo-2010d	2010	human	unknown	Italy	Klebsiella pneumoniae	-	-	ST258	CG258	-	-	-	-	-	-	-	FIBK	90.41	98.52	KL107	Very high
SAMN02927771	SRR1561261	Italy-Palermo-2010e	2010	human	unknown	Italy	Klebsiella pneumoniae	-	-	ST258	CG258	-	-	-	-	-	-	-	FIBK	90.41	98.52	KL107	None
SAMN02927772	SRR1561262	Italy-Palermo-2011a	2011	human	unknown	Italy	Klebsiella pneumoniae	-	-	ST258	CG258	-	-	-	-	-	-	-	FIBK	90.41	98.52	KL107	Very high
SAMN02927773	SRR1561263	Italy-Palermo-2011b	2011	human	unknown	Italy	Klebsiella pneumoniae	-	-	ST258	CG258	-	-	-	-	-	-	-	FIBK	90.41	98.52	KL107	Very high
SAMN02927774	SRR1561264	Italy-Palermo-2011c	2011	human	unknown	Italy	Klebsiella pneumoniae	-	-	ST258	CG258	-	-	-	-	-	-	-	FIBK	90.41	98.52	KL107	Very high
SAMN02927775	SRR1561265	Italy-Palermo-2011d	2011	human	unknown	Italy	Klebsiella pneumoniae	-	-	ST258	CG258	-	-	-	-	-	-	-	FIBK	90.41	98.52	KL107	Very high
SAMN02927776	SRR1561266	Italy-Palermo-2011e	2011	human	unknown	Italy	Klebsiella pneumoniae	-	-	ST258	CG258	-	-	-	-	-	-	-	FIBK	90.41	98.52	KL107	Very high
SAMN02927777	SRR1561267	Italy-Palermo-2011f	2011	human	unknown	Italy	Klebsiella pneumoniae	-	-	ST258	CG258	-	-	-	-	-	-	-	FIBK	90.41	98.52	KL107	Very high
SAMN02927778	SRR1561268	Italy-Palermo-2011g	2011	human	unknown	Italy	Klebsiella pneumoniae	-	-	ST258	CG258	-	-	-	-	-	-	-	FIBK	90.41	98.52	KL107	Very high
SAMN02927779	SRR1561269	Italy-Palermo-2011h	2011	human	unknown	Italy	Klebsiella pneumoniae	-	-	ST258	CG258	-	-	-	-	-	-	-	FIBK	90.41	98.52	KL107	Very high
SAMN02927780	SRR1561270	Italy-Palermo-2011i	2011	human	unknown	Italy	Klebsiella pneumoniae	-	-	ST258	CG258	-	-	-	-	-	-	-	FIBK	90.41	98.52	KL107	Very high
SAMN02927781	SRR1561271	Italy-Palermo-2011j	2011	human	unknown	Italy	Klebsiella pneumoniae	-	-	ST258	CG258	-	-	-	-	-	-	-	FIBK	90.41	98.52	KL107	Very high
SAMN02927786	SRR1561276	Poland-2008	2008	human	unknown	Poland	Klebsiella pneumoniae	-	-	ST258	CG258	-	-	-	-	-	-	-	FIBK	90.41	98.52	KL107	Very high
SAMN02927787	SRR1561277	Poland-2009a	2009	human	unknown	Poland	Klebsiella pneumoniae	-	-	ST258	CG258	-	-	-	-	-	-	-	FIBK	90.41	98.52	KL106	Good
SAMN02927788	SRR1561278	Poland-2009b	2009	human	unknown	Poland	Klebsiella pneumoniae	-	-	ST258	CG258	-	-	-	-	-	-	-	FIBK	90.41	98.52	KL106	Good
SAMN02927790	SRR1561280	Poland-2009d	2009	human	unknown	Poland	Klebsiella pneumoniae	-	-	ST258	CG258	-	-	-	-	-	-	-	FIBK	90.41	98.52	KL106	Good
SAMN02927791	SRR1561281	Poland-2009e	2009	human	unknown	Poland	Klebsiella pneumoniae	-	-	ST258	CG258	-	-	-	-	-	-	-	FIBK	90.41	98.52	KL106	Good
SAMN02927803	SRR1561293	US-AZ-2006a	2006	human	unknown	USA	Klebsiella pneumoniae	-	-	ST258	CG258	-	-	-	-	-	-	-	FIBK	90.41	98.52	KL107	Very high
SAMN02927804	SRR1561294	US-AZ-2006b	2006	human	unknown	USA	Klebsiella pneumoniae	-	-	ST258	CG258	-	-	-	-	-	-	-	FIBK	90.41	98.52	KL107	Very high
SAMN02927806	SRR1561296	US-CA-2007b	2007	human	unknown	USA	Klebsiella pneumoniae	-	-	ST258	CG258	-	-	-	-	-	-	-	FIBK	90.41	98.52	KL107	Good
SAMN02927811	SRR1561301	US-CO-2007	2007	human	unknown	USA	Klebsiella pneumoniae	-	-	ST258	CG258	-	-	-	-	-	-	-	FIBK	90.41	98.52	KL107	Very high
SAMN02927812	SRR1561302	US-DE-2006	2006	human	unknown	USA	Klebsiella pneumoniae	-	-	ST258	CG258	-	-	-	-	-	-	-	FIBK	90.41	98.52	KL107	Very high
SAMN02927813	SRR1561303	US-DE-2007	2007	human	unknown	USA	Klebsiella pneumoniae	ybt+clb	ICEKp10	ST258	CG258	-	-	-	-	-	-	-	FIBK	90.41	98.52	KL107	Low
SAMN02927815	SRR1561305	US-FL-2011	2011	human	unknown	USA	Klebsiella pneumoniae	-	-	ST258	CG258	-	-	-	-	-	-	-	FIBK	90.41	98.52	KL23	Low
SAMN02927816	SRR1561306	US-GA-2006a	2006	human	unknown	USA	Klebsiella pneumoniae	-	-	ST258	CG258	-	-	-	-	-	-	-	FIBK	90.41	98.52	KL107	Very high
SAMN02927818	SRR1561308	US-GA-2007	2007	human	unknown	USA	Klebsiella pneumoniae	-	-	ST258	CG258	-	-	-	-	-	-	-	FIBK	90.41	98.52	KL107	Very high
SAMN02927819	SRR1561309	US-GA-2009a	2009	human	unknown	USA	Klebsiella pneumoniae	-	-	ST258	CG258	-	-	-	-	-	-	-	FIBK	90.41	98.52	KL106	Good
SAMN02927821	SRR1561311	US-GA-2009c	2009	human	unknown	USA	Klebsiella pneumoniae	-	-	ST258	CG258	-	-	-	-	-	-	-	FIBK	90.41	98.52	KL107	Very high
SAMN02927822	SRR1561312	US-GA-2009d	2009	human	unknown	USA	Klebsiella pneumoniae	ybt+clb	ICEKp10	ST258	CG258	-	-	-	-	-	-	-	FIBK	90.41	98.52	KL107	Very high
SAMN02927823	SRR1561313	US-IL-2008a	2008	human	unknown	USA	Klebsiella pneumoniae	-	-	ST258	CG258	-	-	-	-	-	-	-	FIBK	90.41	98.52	KL107	Very high
SAMN02927825	SRR1561315	US-IL-2009a	2009	human	unknown	USA	Klebsiella pneumoniae	ybt+clb	ICEKp10	ST258	CG258	-	-	-	-	-	-	-	FIBK	90.41	98.52	KL107	Very high
SAMN02927826	SRR1561316	US-IL-2009b	2009	human	unknown	USA	Klebsiella pneumoniae	-	-	ST258	CG258	-	-	-	-	-	-	-	FIBK	90.41	98.52	KL107	Very high
SAMN02927827	SRR1561317	US-MA-2007	2007	human	unknown	USA	Klebsiella pneumoniae	ybt+clb	ICEKp10	ST258	CG258	-	-	-	-	-	-	-	FIBK	90.41	98.52	KL107	Very high
SAMN02927828	SRR1561318	US-MA-2008	2008	human	unknown	USA	Klebsiella pneumoniae	-	-	ST258	CG258	-	-	-	-	-	-	-	FIBK	90.41	98.52	KL107	Very high
SAMN02927835	SRR1561325	US-ND-2011	2011	human	unknown	USA	Klebsiella pneumoniae	ybt+clb	ICEKp10	ST258	CG258	-	-	-	-	-	-	-	FIBK	90.41	98.52	KL107	Very high
SAMN02927836	SRR1561326	US-NH-2008	2008	human	unknown	USA	Klebsiella pneumoniae	-	-	ST258	CG258	-	-	-	-	-	-	-	FIBK	90.41	98.52	KL107	Very high
SAMN02927837	SRR1561327	US-NJ-2003	2003	human	unknown	USA	Klebsiella pneumoniae	-	-	ST258	CG258	-	-	-	-	-	-	-	FIBK	90.41	98.52	KL107	Very high
SAMN02927838	SRR1561328	US-NJ-2004a	2004	human	unknown	USA	Klebsiella pneumoniae	-	-	ST258	CG258	-	-	-	-	-	-	-	FIBK	90.41	98.52	KL107	Very high
SAMN02927839	SRR1561329	US-NJ-2004b	2004	human	unknown	USA	Klebsiella pneumoniae	-	-	ST258	CG258	-	-	-	-	-	-	-	FIBK	90.41	98.52	KL107	Very high
SAMN02927840	SRR1561330	US-NJ-2005	2005	human	unknown	USA	Klebsiella pneumoniae	ybt+clb	ICEKp10	ST258	CG258	-	-	-	-	-	-	-	FIBK	90.41	98.52	KL107	Very high
SAMN02927841	SRR1561331	US-NJ-2006	2006	human	unknown	USA	Klebsiella pneumoniae	-	-	ST258	CG258	-	-	-	-	-	-	-	FIBK	90.31	98.42	KL107	Very high
SAMN02927843	SRR1561333	US-NJ-2007b	2007	human	unknown	USA	Klebsiella pneumoniae	-	-	ST258	CG258	-	-	-	-	-	-	-	FIBK	90.41	98.52	KL107	Very high
SAMN02927844	SRR1561334	US-NM-2007	2007	human	unknown	USA	Klebsiella pneumoniae	-	-	ST258	CG258	-	-	-	-	-	-	-	FIBK	90.41	98.52	KL107	Very high
SAMN02927846	SRR1561336	US-NY-2004b	2004	human	unknown	USA	Klebsiella pneumoniae	-	-	ST258	CG258	-	-	-	-	-	-	-	FIBK	90.41	98.52	KL107	Very high
SAMN02927849	SRR1561339	US-NY-2005a	2005	human	unknown	USA	Klebsiella pneumoniae	-	-	ST258	CG258	-	-	-	-	-	-	-	FIBK	90.41	98.52	KL106	Good
SAMN02927851	SRR1561341	US-NY-2005c	2005	human	unknown	USA	Klebsiella pneumoniae	-	-	ST258	CG258	-	-	-	-	-	-	-	FIBK	90.41	98.52	KL106	Good
SAMN02927852	SRR1561342	US-NY-2005d	2005	human	unknown	USA	Klebsiella pneumoniae	ybt+clb	ICEKp10	ST258	CG258	-	-	-	-	-	-	-	FIBK	90.41	98.52	KL107	Very high
SAMN02927853	SRR1561343	US-NY-2009a	2009	human	unknown	USA	Klebsiella pneumoniae	-	-	ST258	CG258	-	-	-	-	-	-	-	FIBK	90.41	98.52	KL106	Good
SAMN02927854	SRR1561344	US-NY-2009b	2009	human	unknown	USA	Klebsiella pneumoniae	ybt	ICEKp2	ST258	CG258	-	-	-	-	-	-	-	FIBK	90.41	98.52	KL106	None
SAMN02927855	SRR1561345	US-NY-2009c	2009	human	unknown	USA	Klebsiella pneumoniae	ybt+clb	ICEKp10	ST258	CG258	-	-	-	-	-	-	-	FIBK	90.41	98.52	KL107	Very high
SAMN02927857	SRR1561347	US-OR-2010	2010	human	unknown	USA	Klebsiella pneumoniae	-	-	ST258	CG258	-	-	-	-	-	-	-	FIBK	90.41	98.52	KL106	Good
SAMN02927859	SRR1561349	US-PA-2005a	2005	human	unknown	USA	Klebsiella pneumoniae	-	-	ST258	CG258	-	-	-	-	-	-	-	FIBK	90.41	98.52	KL107	Very high
SAMN02927860	SRR1561350	US-PA-2005b	2005	human	unknown	USA	Klebsiella pneumoniae	-	-	ST258	CG258	-	-	-	-	-	-	-	FIBK	90.41	98.52	KL107	Very high
SAMN02927861	SRR1561351	US-PA-2007	2007	human	unknown	USA	Klebsiella pneumoniae	-	-	ST258	CG258	-	-	-	-	-	-	-	FIBK	90.41	98.52	KL107	Very high
SAMN02927862	SRR1561352	US-PA-2008	2008	human	unknown	USA	Klebsiella pneumoniae	ybt+clb	ICEKp10	ST258	CG258	-	-	-	-	-	-	-	FIBK	90.41	98.52	KL107	Very high
SAMN02927863	SRR1561353	US-PA-2011a	2011	human	unknown	USA	Klebsiella pneumoniae	-	-	ST258	CG258	-	-	-	-	-	-	-	FIBK	90.41	98.52	KL106	Good
SAMN02927864	SRR1561354	US-PA-2011b	2011	human	unknown	USA	Klebsiella pneumoniae	ybt+clb	ICEKp10	ST258	CG258	-	-	-	-	-	-	-	FIBK	90.41	98.52	KL107	Very high
SAMN02927865	SRR1561355	US-RI-2008	2008	human	unknown	USA	Klebsiella pneumoniae	-	-	ST258	CG258	-	-	-	-	-	-	-	FIBK	90.41	98.52	KL107	Very high
SAMN02927866	SRR1561356	US-SD-2012	2012	human	unknown	USA	Klebsiella pneumoniae	ybt+clb	ICEKp10	ST258	CG258	-	-	-	-	-	-	-	FIBK	90.41	98.52	KL107	Very high
SAMN02927870	SRR1561360	US-VA-2008a	2008	human	unknown	USA	Klebsiella pneumoniae	-	-	ST258	CG258	-	-	-	-	-	-	-	FIBK	90.41	98.52	KL106	Good
SAMN02927873	SRR1561363	US-WV-2011a	2011	human	unknown	USA	Klebsiella pneumoniae	ybt+clb	ICEKp10	ST258	CG258	-	-	-	-	-	-	-	FIBK	90.41	98.52	KL107	Very high
SAMN02927874	SRR1561364	US-WV-2011b	2011	human	unknown	USA	Klebsiella pneumoniae	ybt+clb	ICEKp10	ST258	CG258	-	-	-	-	-	-	-	FIBK	90.41	98.52	KL107	None
SAMN02630998	SRR1166945	1747_ST258	2003	human	unknown	USA	Klebsiella pneumoniae	ybt+clb	ICEKp10	ST258	CG258	-	-	-	-	-	-	-	FIBK	90.41	98.52	KL107	Very high
SAMN02630999	SRR1166946	1748_ST258	2004	human	unknown	USA	Klebsiella pneumoniae	-	-	ST258	CG258	-	-	-	-	-	-	-	FIBK	90.41	98.52	KL107	Very high
SAMN02631000	SRR1166947	1749_ST258	2004	human	unknown	USA	Klebsiella pneumoniae	ybt+clb	ICEKp10	ST258	CG258	-	-	-	-	-	-	-	FIBK	90.41	98.52	KL107	Very high
SAMN02631001	SRR1166948	1750_ST258	2004	human	unknown	USA	Klebsiella pneumoniae	-	-	ST258	CG258	-	-	-	-	-	-	-	FIBK	90.41	98.52	KL107	Good
SAMN02631002	SRR1166949	1751_ST258	2005	human	unknown	USA	Klebsiella pneumoniae	-	-	ST258	CG258	-	-	-	-	-	-	-	FIBK	90.31	99.6	KL107	Very high
SAMN02631005	SRR1166952	1754_ST258	2007	human	unknown	USA	Klebsiella pneumoniae	-	-	ST258	CG258	-	-	-	-	-	-	-	FIBK	90.41	98.52	KL107	Very high
SAMN02631006	SRR1166953	1755_ST258	2007	human	unknown	USA	Klebsiella pneumoniae	-	-	ST258	CG258	-	-	-	-	-	-	-	FIBK	90.41	98.52	KL106	Good
SAMN02631008	SRR1166955	1757_ST258	2007	human	unknown	USA	Klebsiella pneumoniae	-	-	ST258	CG258	-	-	-	-	-	-	-	FIBK	90.41	98.52	KL107	Very high
SAMN02631009	SRR1166956	1758_ST258	2007	human	unknown	USA	Klebsiella pneumoniae	-	-	ST258	CG258	-	-	-	-	-	-	-	FIBK	90.41	98.52	KL107	Very high
SAMN02631010	SRR1166957	1759_ST258	2009	human	urine	USA	Klebsiella pneumoniae	-	-	ST258	CG258	-	-	-	-	-	-	-	FIBK	90.41	98.52	KL107	Very high
SAMN02631012	SRR1166959	1761_ST258	2009	human	blood	USA	Klebsiella pneumoniae	-	-	ST258	CG258	-	-	-	-	-	-	-	FIBK	90.41	98.52	KL106	Good
SAMN02631013	SRR1166960	1762_ST258	2009	human	sputum	USA	Klebsiella pneumoniae	-	-	ST258	CG258	-	-	-	-	-	-	-	FIBK	90.41	98.52	KL107	Very high
SAMN02631017	SRR1166964	1766_ST258	2009	human	swab	USA	Klebsiella pneumoniae	-	-	ST258	CG258	-	-	-	-	-	-	-	FIBK	90.41	98.52	KL106	Good
SAMN02631020	SRR1166967	1769_ST258	2009	human	unknown	USA	Klebsiella pneumoniae	-	-	ST258	CG258	-	-	-	-	-	-	-	FIBK	90.41	98.52	KL107	Very high
SAMN02631021	SRR1166968	1770_ST258	2010	human	unknown	USA	Klebsiella pneumoniae	ybt+clb	ICEKp10	ST258	CG258	-	-	-	-	-	-	-	FIBK	90.41	98.52	KL107	Very high
SAMN02631022	SRR1166969	1771_ST258	2010	human	unknown	USA	Klebsiella pneumoniae	-	-	ST258	CG258	-	-	-	-	-	-	-	FIBK	90.41	98.52	KL106	Good
SAMN02631023	SRR1166970	1772_ST258	2010	human	urine	USA	Klebsiella pneumoniae	-	-	ST258	CG258	-	-	-	-	-	-	-	FIBK	90.41	98.52	KL106	Good
SAMN02631024	SRR1166971	1773_ST258	2007	human	unknown	Canada	Klebsiella pneumoniae	ybt+clb	ICEKp10	ST258	CG258	-	-	-	-	-	-	-	FIBK	90.41	98.52	KL107	Very high
SAMN02631025	SRR1166972	1774_ST258	2009	human	unknown	Canada	Klebsiella pneumoniae	-	-	ST258	CG258	-	-	-	-	-	-	-	FIBK	90.41	98.52	KL107	Very high
SAMN02631026	SRR1166973	1775_ST258	2009	human	wound	Canada	Klebsiella pneumoniae	ybt	ICEKp2	ST258	CG258	-	-	-	-	-	-	-	FIBK	90.41	98.52	KL106	Very high
SAMN02631027	SRR1166974	1776_ST258	2009	human	unknown	USA	Klebsiella pneumoniae	-	-	ST258	CG258	-	-	-	-	-	-	-	FIBK	90.41	98.52	KL106	Good
SAMN02631028	SRR1166975	NJST258_1_ST258	2010	human	urine	USA	Klebsiella pneumoniae	-	-	ST258	CG258	-	-	-	-	-	-	-	FIBK	90.41	98.52	KL107	Very high
SAMN02631029	SRR1166976	1778_ST258	2010	human	blood	USA	Klebsiella pneumoniae	-	-	ST258	CG258	-	-	-	-	-	-	-	FIBK	90.41	98.52	KL106	Good
SAMN02631030	SRR1166977	1779_ST258	2010	human	urine	USA	Klebsiella pneumoniae	-	-	ST258	CG258	-	-	-	-	-	-	-	FIBK	90.41	98.52	KL107	Very high
SAMN02631031	SRR1166978	1780_ST258	2010	human	respiratory	USA	Klebsiella pneumoniae	ybt+clb	ICEKp10	ST258	CG258	-	-	-	-	-	-	-	FIBK	90.41	98.52	KL107	Very high
SAMN02631033	SRR1166980	1782_ST258	2006	human	unknown	USA	Klebsiella pneumoniae	-	-	ST258	CG258	-	-	-	-	-	-	-	FIBK	90.41	98.52	KL107	Very high
SAMN02631034	SRR1166981	1783_ST258	2007	human	unknown	USA	Klebsiella pneumoniae	-	-	ST258	CG258	-	-	-	-	-	-	-	FIBK	90.41	98.52	KL107	Very high
SAMN02631035	SRR1166982	1784_ST258	2008	human	unknown	USA	Klebsiella pneumoniae	ybt+clb	ICEKp10	ST258	CG258	-	-	-	-	-	-	-	FIBK	90.41	98.52	KL107	Very high
SAMN02631036	SRR1166983	1785_ST258	2009	human	unknown	USA	Klebsiella pneumoniae	ybt+clb	ICEKp10	ST258	CG258	-	-	-	-	-	-	-	FIBK	90.41	98.52	KL107	Very high
SAMN02631037	SRR1166984	1786_ST258	2010	human	unknown	USA	Klebsiella pneumoniae	-	-	ST258	CG258	-	-	-	-	-	-	-	FIBK	90.41	98.52	KL107	Very high
SAMN02631038	SRR1166985	1787_ST258	2010	human	urine	USA	Klebsiella pneumoniae	-	-	ST258	CG258	-	-	-	-	-	-	-	FIBK	90.41	98.52	KL106	Good
SAMN02631039	SRR1166986	1788_ST258	2011	human	unknown	USA	Klebsiella pneumoniae	-	-	ST258	CG258	-	-	-	-	-	-	-	FIBK	90.41	98.52	KL107	Very high
SAMN02631040	SRR1166987	1789_ST258	2011	human	unknown	USA	Klebsiella pneumoniae	ybt+clb	ICEKp10	ST258	CG258	-	-	-	-	-	-	-	FIBK	90.41	98.52	KL107	Very high
SAMN02631044	SRR1166991	1793_ST258	2009	human	unknown	USA	Klebsiella pneumoniae	-	-	ST258	CG258	-	-	-	-	-	-	-	FIBK	90.41	98.52	KL107	Very high
SAMN02631045	SRR1166992	1794_ST258	2009	human	unknown	USA	Klebsiella pneumoniae	-	-	ST258	CG258	-	-	-	-	-	-	-	FIBK	90.41	98.52	KL107	Very high
SAMN02631046	SRR1166993	1795_ST258	2009	human	unknown	Italy	Klebsiella pneumoniae	-	-	ST258	CG258	-	-	-	-	-	-	-	FIBK	90.41	98.52	KL106	Good
SAMN02631047	SRR1166994	1796_ST258	2010	human	unknown	USA	Klebsiella pneumoniae	-	-	ST258	CG258	-	-	-	-	-	-	-	FIBK	90.41	98.52	KL106	Good
SAMN02631048	SRR1166995	1797_ST258	2010	human	unknown	USA	Klebsiella pneumoniae	-	-	ST258	CG258	-	-	-	-	-	-	-	FIBK	90.41	98.52	KL107	Very high
SAMN02631049	SRR1166996	1798_ST258	2010	human	unknown	USA	Klebsiella pneumoniae	-	-	ST258	CG258	-	-	-	-	-	-	-	FIBK	90.41	98.52	KL106	Good
SAMN02631050	SRR1166997	1800_ST258	2010	human	unknown	USA	Klebsiella pneumoniae	-	-	ST258	CG258	-	-	-	-	-	-	-	FIBK	90.41	98.52	KL106	Good
SAMN02631051	SRR1166998	1801_ST258	2011	human	unknown	USA	Klebsiella pneumoniae	ybt+clb	ICEKp10	ST258	CG258	-	-	-	-	-	-	-	FIBK	90.41	98.52	KL107	Very high
SAMN02631052	SRR1166999	1802_ST258	2011	human	unknown	USA	Klebsiella pneumoniae	-	-	ST258	CG258	-	-	-	-	-	-	-	FIBK	90.41	98.52	KL106	Good
SAMN02631054	SRR1167001	1804_ST258	2010	human	blood	USA	Klebsiella pneumoniae	-	-	ST258	CG258	-	-	-	-	-	-	-	FIBK	90.41	98.52	KL106	Good
SAMN02631055	SRR1167002	1805_ST258	2010	human	wound	USA	Klebsiella pneumoniae	-	-	ST258	CG258	-	-	-	-	-	-	-	FIBK	90.41	98.52	KL106	Good
SAMN02631056	SRR1167003	1806_ST258	2010	human	blood	USA	Klebsiella pneumoniae	-	-	ST258	CG258	-	-	-	-	-	-	-	FIBK	90.41	98.52	KL106	Good
SAMN02631058	SRR1167005	1808_ST258	2010	human	blood	USA	Klebsiella pneumoniae	-	-	ST258	CG258	-	-	-	-	-	-	-	FIBK	90.41	98.52	KL107	Very high
SAMN02631059	SRR1167006	1809_ST258	2010	human	blood	USA	Klebsiella pneumoniae	-	-	ST258	CG258	-	-	-	-	-	-	-	FIBK	90.41	98.52	KL107	Very high
SAMN02631060	SRR1167007	1810_ST258	2011	human	BAL	USA	Klebsiella pneumoniae	-	-	ST258	CG258	-	-	-	-	-	-	-	FIBK	90.41	98.52	KL106	Good
SAMN02631061	SRR1167008	1811_ST258	2010	human	urine	USA	Klebsiella pneumoniae	-	-	ST258	CG258	-	-	-	-	-	-	-	FIBK	90.41	98.52	KL107	Good
SAMN02631062	SRR1167009	1812_ST258	2011	human	blood	USA	Klebsiella pneumoniae	-	-	ST258	CG258	-	-	-	-	-	-	-	FIBK	90.41	98.52	KL106	Good
SAMN02631067	SRR1167014	1817_ST258	2010	human	BAL	USA	Klebsiella pneumoniae	-	-	ST258	CG258	-	-	-	-	-	-	-	FIBK	90.41	98.52	KL107	Very high
SAMN02631069	SRR1167016	1819_ST258	2011	human	sputum	USA	Klebsiella pneumoniae	-	-	ST258	CG258	-	-	-	-	-	-	-	FIBK	90.41	98.52	KL106	Good
SAMN02631070	SRR1167017	1820_ST258	2011	human	unknown	USA	Klebsiella pneumoniae	-	-	ST258	CG258	-	-	-	-	-	-	-	FIBK	90.41	98.52	KL106	Good
SAMEA2054032	ERR314421	unknown	2012	human	blood	UK	Klebsiella pneumoniae	ybt	ICEKp2	ST258	CG258	-	-	-	-	-	-	-	FIBK	90.41	98.52	KL106	Good
SAMEA2709035	ERR718780	NCTC13438	2007	unknown	unknown	UK	Klebsiella pneumoniae	-	-	ST258	CG258	-	-	-	-	-	-	-	FIBK	90.41	98.52	KL107	Good
SAMEA3108418	CDFP00000000	KpVA-2	2013	human	BAL	Italy	Klebsiella pneumoniae	ybt	ICEKp2	ST258	CG258	-	-	-	-	-	-	-	FIBK	90.41	98.52	KL106	Good
SAMEA3108419	CDFR00000000	KpVA-3	2013	human	blood	Italy	Klebsiella pneumoniae	ybt	ICEKp2	ST258	CG258	-	-	-	-	-	-	-	FIBK	90.41	98.52	KL106	Good
SAMEA3108421	CDFO00000000	KpVA-5	2011	human	blood	Italy	Klebsiella pneumoniae	-	-	ST258	CG258	-	-	-	-	-	-	-	FIBK	90.41	98.52	KL107	Good
SAMEA3108423	CDGB00000000	KpVA-7	2011	human	blood	Italy	Klebsiella pneumoniae	-	-	ST258	CG258	-	-	-	-	-	-	-	FIBK	90.54	98.58	KL107	High
SAMEA2272030	GCA_000313365.1	ST258-K28BO	unknown	unknown	unknown	Italy	Klebsiella pneumoniae	-	-	ST258	CG258	-	-	-	-	-	-	-	FIBK	90.41	98.52	KL107	Very high
SAMEA2602912	GCF_000821485.1	S_11PV	2013	human	unknown	Italy	Klebsiella pneumoniae	ybt	ICEKp2	ST258	CG258	-	-	-	-	-	-	-	FIBK	90.41	98.52	KL106	Good
SAMEA2602913	GCF_000821505.1	S_12PV	2013	human	unknown	Italy	Klebsiella pneumoniae	ybt	ICEKp2	ST258	CG258	-	-	-	-	-	-	-	FIBK	90.41	98.52	KL106	Low
SAMEA2602914	GCF_000821525.1	S_13PV	2013	human	unknown	Italy	Klebsiella pneumoniae	ybt	ICEKp2	ST258	CG258	-	-	-	-	-	-	-	FIBK	90.41	98.52	KL106	Good
SAMEA2602924	GCF_000821725.1	S_23PV	2013	human	unknown	Italy	Klebsiella pneumoniae	ybt	ICEKp2	ST258	CG258	-	-	-	-	-	-	-	FIBK	90.41	98.52	KL106	Good
SAMEA2602925	GCF_000821745.1	S_24PV	2013	human	unknown	Italy	Klebsiella pneumoniae	ybt	ICEKp2	ST258	CG258	-	-	-	-	-	-	-	FIBK	90.41	98.52	KL106	None
SAMEA2602948	GCF_000822205.1	S_50BG	2011	human	unknown	Italy	Klebsiella pneumoniae	ybt	ICEKp2	ST258	CG258	-	-	-	-	-	-	-	FIBK	90.41	98.52	KL106	Good
SAMEA2602952	GCF_000822285.1	S_54BG	2011	human	unknown	Italy	Klebsiella pneumoniae	ybt	ICEKp2	ST258	CG258	-	-	-	-	-	-	-	FIBK	90.41	98.52	KL106	Good
SAMEA2602954	GCF_000822325.1	S_56BG	2011	human	unknown	Italy	Klebsiella pneumoniae	ybt	ICEKp2	ST258	CG258	-	-	-	-	-	-	-	FIBK	90.41	98.52	KL106	Good
SAMEA2602966	GCF_000822565.1	S_71RE	2011	human	unknown	Italy	Klebsiella pneumoniae	-	-	ST258	CG258	-	-	-	-	-	-	-	FIBK	90.41	98.52	KL106	Good
SAMEA2602967	GCF_000822585.1	S_72RE	2011	human	unknown	Italy	Klebsiella pneumoniae	-	-	ST258	CG258	-	-	-	-	-	-	-	FIBK	90.41	98.52	KL106	None
SAMEA2602968	GCF_000822605.1	S_73RE	2011	human	unknown	Italy	Klebsiella pneumoniae	-	-	ST258	CG258	-	-	-	-	-	-	-	FIBK	90.41	98.52	KL106	None
SAMEA2602970	GCF_000822645.1	S_75RE	2011	human	unknown	Italy	Klebsiella pneumoniae	-	-	ST258	CG258	-	-	-	-	-	-	-	FIBK	90.41	98.52	KL106	Good
SAMN01057606	GCA_000281395.1	KPNIH4	2011	human	peritoneal fluid	USA	Klebsiella pneumoniae	-	-	ST258	CG258	-	-	-	-	-	-	-	FIBK	90.41	98.52	KL107	Low
SAMN01057607	GCA_000281275.1	KPNIH5	2011	human	peritoneal fluid	USA	Klebsiella pneumoniae	-	-	ST258	CG258	-	-	-	-	-	-	-	FIBK	90.41	98.52	KL107	Low
SAMN01057608	GCA_000281295.1	KPNIH6	2011	human	peritoneal fluid	USA	Klebsiella pneumoniae	-	-	ST258	CG258	-	-	-	-	-	-	-	FIBK	90.41	98.52	KL107	Low
SAMN01057609	GCA_000281255.1	KPNIH2	2011	human	wound	USA	Klebsiella pneumoniae	-	-	ST258	CG258	-	-	-	-	-	-	-	FIBK	90.41	98.52	KL107	Good
SAMN01057611	GCA_000281535.2	KPNIH1	2011	human	Skin lesion	USA	Klebsiella pneumoniae	-	-	ST258	CG258	-	-	-	-	-	-	-	FIBK	90.41	98.52	KL107	Very high
SAMN01057612	GCA_000281555.1	KPNIH8	2011	human	rectal swab	USA	Klebsiella pneumoniae	-	-	ST258	CG258	-	-	-	-	-	-	-	FIBK	90.41	98.52	KL107	None
SAMN01057613	GCA_000281315.1	KPNIH9	2011	human	rectal swab	USA	Klebsiella pneumoniae	-	-	ST258	CG258	-	-	-	-	-	-	-	FIBK	90.41	98.52	KL107	Good
SAMN01057614	GCA_000281435.2	KPNIH10	2011	human	groin	USA	Klebsiella pneumoniae	-	-	ST258	CG258	-	-	-	-	-	-	-	FIBK	90.41	98.52	KL107	Very high
SAMN01057620	GCA_000281575.1	KPNIH11	2011	human	rectal swab	USA	Klebsiella pneumoniae	-	-	ST258	CG258	-	-	-	-	-	-	-	FIBK	90.41	98.52	KL107	Good
SAMN01057621	GCA_000281335.1	KPNIH12	2011	human	rectal swab	USA	Klebsiella pneumoniae	-	-	ST258	CG258	-	-	-	-	-	-	-	FIBK	90.41	98.52	KL107	High
SAMN01057635	GCA_000281475.1	KPNIH18	2011	human	rectal swab	USA	Klebsiella pneumoniae	-	-	ST258	CG258	-	-	-	-	-	-	-	FIBK	90.41	98.52	KL107	High
SAMN01057638	GCA_000281615.1	KPNIH19	2011	human	rectal swab	USA	Klebsiella pneumoniae	-	-	ST258	CG258	-	-	-	-	-	-	-	FIBK	90.41	98.52	KL107	High
SAMN01057640	GCA_000281455.1	KPNIH14	2011	human	rectal swab	USA	Klebsiella pneumoniae	-	-	ST258	CG258	-	-	-	-	-	-	-	FIBK	90.41	98.52	KL107	High
SAMN01057641	GCA_000281595.1	KPNIH16	2011	human	throat	USA	Klebsiella pneumoniae	-	-	ST258	CG258	-	-	-	-	-	-	-	FIBK	90.41	98.52	KL107	Low
SAMN01057646	GCA_000281355.1	KPNIH17	2011	human	rectal swab	USA	Klebsiella pneumoniae	-	-	ST258	CG258	-	-	-	-	-	-	-	FIBK	90.41	98.52	KL107	Very high
SAMN01057650	GCA_000281375.1	KPNIH20	2011	human	throat	USA	Klebsiella pneumoniae	-	-	ST258	CG258	-	-	-	-	-	-	-	FIBK	90.41	98.52	KL107	None
SAMN01057652	GCA_000281495.1	KPNIH21	2011	human	rectal swab	USA	Klebsiella pneumoniae	-	-	ST258	CG258	-	-	-	-	-	-	-	FIBK	90.41	98.52	KL107	Very high
SAMN01057657	GCA_000281635.1	KPNIH23	2011	human	rectal swab	USA	Klebsiella pneumoniae	-	-	ST258	CG258	-	-	-	-	-	-	-	FIBK	90.41	98.52	KL107	Good
SAMN01057658	GCA_000281515.1	KPNIH22	2011	human	rectal swab	USA	Klebsiella pneumoniae	-	-	ST258	CG258	-	-	-	-	-	-	-	FIBK	90.41	98.52	KL107	High
SAMN01057711	GCA_000281415.1	KPNIH7	2011	human	ventilator	USA	Klebsiella pneumoniae	-	-	ST258	CG258	-	-	-	-	-	-	-	FIBK	90.41	98.52	KL107	Good
SAMN01090251	GCA_000283455.1	ST258-490	2006	human	urine	Israel	Klebsiella pneumoniae	-	-	ST258	CG258	-	-	-	-	-	-	-	FIBK	90.41	98.52	KL107	Very high
SAMN01162360	GCA_000367465.1	KpMDU1	2012	human	unknown	Australia	Klebsiella pneumoniae	ybt	ICEKp2	ST258	CG258	-	-	-	-	-	-	-	FIBK	90.32	98.42	KL106	None
SAMN02138569	GCA_000567785.1	MGH 29	2012	human	respiratory	USA	Klebsiella pneumoniae	-	-	ST258	CG258	-	-	-	-	-	-	-	FIBK	90.41	98.52	KL106	Good
SAMN02138571	GCA_000567765.1	MGH 31	2012	human	tissue	USA	Klebsiella pneumoniae	-	-	ST258	CG258	-	-	-	-	-	-	-	FIBK	90.41	98.52	KL107	Very high
SAMN02138591	GCA_000567585.1	BWH 22	2012	human	urine	USA	Klebsiella pneumoniae	-	-	ST258	CG258	-	-	-	-	-	-	-	FIBK	90.41	98.52	KL106	Good
SAMN02138599	GCA_000567565.1	BWH 36	2012	human	BAL	USA	Klebsiella pneumoniae	-	-	ST258	CG258	-	-	-	-	-	-	-	FIBK	90.41	98.52	KL107	Very high
SAMN02138603	GCA_000567545.1	BWH 41	2012	human	urine	USA	Klebsiella pneumoniae	-	-	ST258	CG258	-	-	-	-	-	-	-	FIBK	90.41	98.52	KL107	High
SAMN02138606	GCA_000567525.1	UCICRE 1	unknown	human	sputum	USA	Klebsiella pneumoniae	ybt+clb	ICEKp10	ST258	CG258	-	-	-	-	-	-	-	FIBK	90.41	98.52	KL107	Very high
SAMN02138620	GCA_000567505.1	BIDMC 1	2010	human	bone tissue, toe	USA	Klebsiella pneumoniae	-	-	ST258	CG258	-	-	-	-	-	-	-	FIBK	90.41	98.52	KL107	Very high
SAMN02138625	GCA_000567445.1	BIDMC 5	2008	human	blood	USA	Klebsiella pneumoniae	-	-	ST258	CG258	-	-	-	-	-	-	-	FIBK	90.41	98.52	KL107	Very high
SAMN02138627	GCA_000567825.1	BIDMC 7A	2012	human	urine	USA	Klebsiella pneumoniae	-	-	ST258	CG258	-	-	-	-	-	-	-	FIBK	90.41	98.52	KL107	Very high
SAMN02138628	GCA_000567425.1	BIDMC 7B	2012	human	urine	USA	Klebsiella pneumoniae	-	-	ST258	CG258	-	-	-	-	-	-	-	FIBK	90.41	98.52	KL107	Very high
SAMN02138631	GCA_000706605.1	BIDMC 10	2009	human	foot culture	USA	Klebsiella pneumoniae	-	-	ST258	CG258	-	-	-	-	-	-	-	FIBK	90.41	98.52	KL107	Very high
SAMN02138633	GCA_000567385.1	BIDMC 12A	2012	human	sputum	USA	Klebsiella pneumoniae	-	-	ST258	CG258	-	-	-	-	-	-	-	FIBK	90.41	98.52	KL107	Very high
SAMN02138634	GCA_000567365.1	BIDMC 12B	2010	human	blood	USA	Klebsiella pneumoniae	-	-	ST258	CG258	-	-	-	-	-	-	-	FIBK	90.41	98.52	KL107	Very high
SAMN02138635	GCA_000474885.1	BIDMC 12C	2012	human	endotrachael	USA	Klebsiella pneumoniae	-	-	ST258	CG258	-	-	-	-	-	-	-	FIBK	90.41	98.52	KL107	Very high
SAMN02138636	GCA_000567345.1	BIDMC 13	2009	human	blood	USA	Klebsiella pneumoniae	-	-	ST258	CG258	-	-	-	-	-	-	-	FIBK	90.41	98.52	KL107	Very high
SAMN02138637	GCA_000567325.1	BIDMC 14	2009	human	urine	USA	Klebsiella pneumoniae	-	-	ST258	CG258	-	-	-	-	-	-	-	FIBK	90.41	98.52	KL107	Very high
SAMN02138639	GCA_000474905.1	BIDMC 16	2009	human	blood	USA	Klebsiella pneumoniae	-	-	ST258	CG258	-	-	-	-	-	-	-	FIBK	90.41	98.52	KL107	Very high
SAMN02138642	GCA_000567305.1	BIDMC 18A	2012	human	urine	USA	Klebsiella pneumoniae	-	-	ST258	CG258	-	-	-	-	-	-	-	FIBK	90.41	98.52	KL106	None
SAMN02138643	GCA_000692915.1	BIDMC 18B	2010	human	urine	USA	Klebsiella pneumoniae	-	-	ST258	CG258	-	-	-	-	-	-	-	FIBK	90.41	98.52	KL106	Good
SAMN02138644	GCA_000474865.1	BIDMC 18C	2010	human	urine	USA	Klebsiella pneumoniae	-	-	ST258	CG258	-	-	-	-	-	-	-	FIBK	90.41	98.52	KL106	Good
SAMN02138662	GCA_000567265.1	BIDMC 32	2012	human	abscess	USA	Klebsiella pneumoniae	-	-	ST258	CG258	-	-	-	-	-	-	-	FIBK	90.41	98.52	KL107	Very high
SAMN02138665	GCA_000567245.1	BIDMC 34	2012	human	urine	USA	Klebsiella pneumoniae	-	-	ST258	CG258	-	-	-	-	-	-	-	FIBK	90.41	98.52	KL106	None
SAMN02141968	GCA_000406465.1	UHKPC27	2008	human	urine	USA	Klebsiella pneumoniae	-	-	ST258	CG258	-	-	-	-	-	-	-	FIBK	90.41	98.52	KL106	Good
SAMN02141975	GCA_000417545.1	UHKPC17	2008	human	urine	USA	Klebsiella pneumoniae	-	-	ST258	CG258	-	-	-	-	-	-	-	FIBK	90.41	98.52	KL107	Very high
SAMN02141976	GCA_000417245.1	UHKPC18	2008	human	urine	USA	Klebsiella pneumoniae	-	-	ST258	CG258	-	-	-	-	-	-	-	FIBK	90.41	98.52	KL107	Very high
SAMN02141977	GCA_000406685.1	UHKPC22	2008	human	urine	USA	Klebsiella pneumoniae	-	-	ST258	CG258	-	-	-	-	-	-	-	FIBK	90.41	98.52	KL107	Very high
SAMN02141981	GCA_000417225.1	DMC1097	2010	human	blood	USA	Klebsiella pneumoniae	-	-	ST258	CG258	-	-	-	-	-	-	-	FIBK	90.41	98.52	KL107	Very high
SAMN02141984	GCA_000406445.1	UHKPC01	2007	human	urine	USA	Klebsiella pneumoniae	-	-	ST258	CG258	-	-	-	-	-	-	-	FIBK	90.41	98.52	KL106	Good
SAMN02141985	GCA_000417145.1	UHKPC02	2007	human	urine	USA	Klebsiella pneumoniae	-	-	ST258	CG258	-	-	-	-	-	-	-	FIBK	90.41	98.52	KL107	Very high
SAMN02141994	GCA_000406865.1	540_1460	2012	human	urine	USA	Klebsiella pneumoniae	-	-	ST258	CG258	-	-	-	-	-	-	-	FIBK	90.41	98.52	KL107	Very high
SAMN02141996	GCA_000409065.1	DMC0526	2010	human	blood	USA	Klebsiella pneumoniae	-	-	ST258	CG258	-	-	-	-	-	-	-	FIBK	90.41	98.52	KL107	Very high
SAMN02142001	GCA_000409105.1	UHKPC32	2008	human	urine	USA	Klebsiella pneumoniae	-	-	ST258	CG258	-	-	-	-	-	-	-	FIBK	90.41	98.52	KL107	Very high
SAMN02142018	GCA_000409085.1	UHKPC48	2008	human	urine	USA	Klebsiella pneumoniae	-	-	ST258	CG258	-	-	-	-	-	-	-	FIBK	90.41	98.52	KL107	Good
SAMN02142021	GCA_000417045.1	UHKPC59	2008	human	urine	USA	Klebsiella pneumoniae	-	-	ST258	CG258	-	-	-	-	-	-	-	FIBK	90.41	98.52	KL107	Very high
SAMN02142026	GCA_000417305.1	UHKPC69	2008	human	blood	USA	Klebsiella pneumoniae	-	-	ST258	CG258	-	-	-	-	-	-	-	FIBK	90.41	98.52	KL107	High
SAMN02142027	GCA_000417325.1	UHKPC77	2008	human	blood	USA	Klebsiella pneumoniae	-	-	ST258	CG258	-	-	-	-	-	-	-	FIBK	90.41	98.52	KL107	Very high
SAMN02142029	GCA_000417345.1	UHKPC96	2008	human	blood	USA	Klebsiella pneumoniae	-	-	ST258	CG258	-	-	-	-	-	-	-	FIBK	90.41	98.52	KL107	Very high
SAMN02142050	GCA_000406545.1	VAKPC297	2011	human	urine	USA	Klebsiella pneumoniae	-	-	ST258	CG258	-	-	-	-	-	-	-	FIBK	90.41	98.52	KL107	Very high
SAMN02314415	GCA_000495895.1	KKBO-4	2011	human	blood	Italy	Klebsiella pneumoniae	-	-	ST258	CG258	-	-	-	-	-	-	-	FIBK	90.41	98.52	KL107	Very high
SAMN02314416	GCA_000495875.1	KKBO-1	2010	human	blood	Italy	Klebsiella pneumoniae	-	-	ST258	CG258	-	-	-	-	-	-	-	FIBK	90.41	98.52	KL107	Very high
SAMN02356594	GCA_000567025.1	BIDMC 45	2013	human	urine	USA	Klebsiella pneumoniae	-	-	ST258	CG258	-	-	-	-	-	-	-	FIBK	90.41	98.52	KL106	Good
SAMN02356602	GCA_000566925.1	UCI 22	unknown	human	sputum	USA	Klebsiella pneumoniae	-	-	ST258	CG258	-	-	-	-	-	-	-	FIBK	90.41	98.52	KL38	Very high
SAMN02356613	GCA_000566865.1	UCI 33	unknown	human	urine	USA	Klebsiella pneumoniae	-	-	ST258	CG258	-	-	-	-	-	-	-	FIBK	90.41	98.52	KL107	Very high
SAMN02356617	GCA_000566825.1	UCI 37	unknown	human	urine	USA	Klebsiella pneumoniae	ybt+clb	ICEKp10	ST258	CG258	-	-	-	-	-	-	-	FIBK	90.41	98.52	KL107	High
SAMN02356618	GCA_000566805.1	UCI 38	unknown	human	urine	USA	Klebsiella pneumoniae	ybt+clb	ICEKp10	ST258	CG258	-	-	-	-	-	-	-	FIBK	90.41	98.52	KL107	Very high
SAMN02356621	GCA_000566785.1	UCI 41	unknown	human	urine	USA	Klebsiella pneumoniae	ybt+clb	ICEKp10	ST258	CG258	-	-	-	-	-	-	-	FIBK	90.41	98.52	KL107	Very high
SAMN02469600	GCA_000439185.1	UKKV901664	2002	human	sputum	USA	Klebsiella pneumoniae	-	-	ST258	CG258	-	-	-	-	-	-	-	FIBK	90.41	98.52	KL106	Good
SAMN02469602	GCA_000439165.1	MP14	2011	human	sputum	South Korea	Klebsiella pneumoniae	-	-	ST258	CG258	-	-	-	-	-	-	-	FIBK	90.41	98.52	KL107	Very high
SAMN02471470	GCA_000349265.1	ATCC BAA-1705	unknown	human	unknown	unknown	Klebsiella pneumoniae	-	-	ST258	CG258	-	-	-	-	-	-	-	FIBK	90.41	98.52	KL107	Very high
SAMN02581240	GCA_000694575.1	MGH 67	2013	human	plural tissue	USA	Klebsiella pneumoniae	-	-	ST258	CG258	-	-	-	-	-	-	-	FIBK	90.41	98.52	KL107	Very high
SAMN02581244	GCA_000694655.1	MGH 71	2013	human	urine	USA	Klebsiella pneumoniae	-	-	ST258	CG258	-	-	-	-	-	-	-	FIBK	90.6	98.71	KL106	Good
SAMN02581252	GCA_000694755.1	MGH 79	2013	human	urine	USA	Klebsiella pneumoniae	-	-	ST258	CG258	-	-	-	-	-	-	-	FIBK	90.41	98.52	KL107	Very high
SAMN02581255	GCA_000693055.1	BWH 45	2013	human	tissue	USA	Klebsiella pneumoniae	ybt+clb	ICEKp10	ST258	CG258	-	-	-	-	-	-	-	FIBK	90.41	98.52	KL107	Very high
SAMN02581273	GCA_000694915.1	UCI 67	unknown	human	sputum	USA	Klebsiella pneumoniae	-	-	ST258	CG258	-	-	-	-	-	-	-	FIBK	90.41	98.52	KL107	Very high
SAMN02581281	GCA_000692975.1	BIDMC 60	2013	human	peritoneal fluid	USA	Klebsiella pneumoniae	-	-	ST258	CG258	-	-	-	-	-	-	-	FIBK	90.41	98.52	KL107	Very high
SAMN02581289	GCA_000693015.1	BIDMC 68	2013	human	blood	USA	Klebsiella pneumoniae	-	-	ST258	CG258	-	-	-	-	-	-	-	FIBK	90.41	98.52	KL107	High
SAMN02581301	GCA_000693095.1	BWH 47	2013	human	tissue	USA	Klebsiella pneumoniae	ybt+clb	ICEKp10	ST258	CG258	-	-	-	-	-	-	-	FIBK	90.41	98.52	KL107	Very high
SAMN02581305	GCA_000693155.1	CHS 03	2012	human	urine	USA	Klebsiella pneumoniae	ybt+clb	ICEKp10	ST258	CG258	-	-	-	-	-	-	-	FIBK	90.41	98.52	KL107	Very high
SAMN02581307	GCA_000693175.1	CHS 05	2013	human	rectal swab	USA	Klebsiella pneumoniae	ybt+clb	ICEKp10	ST258	CG258	-	-	-	-	-	-	-	FIBK	90.41	98.52	KL107	Very high
SAMN02581308	GCA_000693195.1	CHS 06	2013	human	groin wound	USA	Klebsiella pneumoniae	ybt+clb	ICEKp10	ST258	CG258	-	-	-	-	-	-	-	FIBK	90.41	98.52	KL107	Very high
SAMN02581309	GCA_000693215.1	CHS 07	2013	human	urine	USA	Klebsiella pneumoniae	ybt+clb	ICEKp10	ST258	CG258	-	-	-	-	-	-	-	FIBK	90.41	98.52	KL107	Very high
SAMN02581310	GCA_000688635.1	CHS 08	2013	human	urine	USA	Klebsiella pneumoniae	ybt+clb	ICEKp10	ST258	CG258	-	-	-	-	-	-	-	FIBK	90.41	98.52	KL107	Very high
SAMN02581311	GCA_000693235.1	CHS 09	2012	human	urine	USA	Klebsiella pneumoniae	ybt+clb	ICEKp10	ST258	CG258	-	-	-	-	-	-	-	FIBK	90.41	98.52	KL107	Very high
SAMN02581314	GCA_000693275.1	CHS 12	2012	human	tracheal	USA	Klebsiella pneumoniae	ybt+clb	ICEKp10	ST258	CG258	-	-	-	-	-	-	-	FIBK	90.41	98.52	KL107	Very high
SAMN02581315	GCA_000693295.1	CHS 13	2012	human	urine	USA	Klebsiella pneumoniae	ybt+clb	ICEKp10	ST258	CG258	-	-	-	-	-	-	-	FIBK	90.41	98.52	KL107	Very high
SAMN02581316	GCA_000693315.1	CHS 14	2012	human	urine	USA	Klebsiella pneumoniae	ybt+clb	ICEKp10	ST258	CG258	-	-	-	-	-	-	-	FIBK	90.41	98.52	KL107	Very high
SAMN02581321	GCA_000693375.1	CHS 19	2010	human	blood	USA	Klebsiella pneumoniae	ybt+clb	ICEKp10	ST258	CG258	-	-	-	-	-	-	-	FIBK	90.41	98.52	KL107	Very high
SAMN02581324	GCA_000693415.1	CHS 22	2013	human	urine	USA	Klebsiella pneumoniae	ybt+clb	ICEKp10	ST258	CG258	-	-	-	-	-	-	-	FIBK	90.41	98.52	KL107	Very high
SAMN02581325	GCA_000693435.1	CHS 23	2012	human	blood	USA	Klebsiella pneumoniae	ybt+clb	ICEKp10	ST258	CG258	-	-	-	-	-	-	-	FIBK	90.41	98.52	KL107	Very high
SAMN02581327	GCA_000693475.1	CHS 25	2013	human	blood	USA	Klebsiella pneumoniae	ybt+clb	ICEKp10	ST258	CG258	-	-	-	-	-	-	-	FIBK	90.41	98.52	KL107	Very high
SAMN02581328	GCA_000693495.1	CHS 26	2013	human	urine	USA	Klebsiella pneumoniae	ybt+clb	ICEKp10	ST258	CG258	-	-	-	-	-	-	-	FIBK	90.41	98.52	KL107	Very high
SAMN02581329	GCA_000693515.1	CHS 27	2013	human	abscess	USA	Klebsiella pneumoniae	ybt+clb	ICEKp10	ST258	CG258	-	-	-	-	-	-	-	FIBK	90.41	98.52	KL107	Very high
SAMN02581330	GCA_000693535.1	CHS 28	2013	human	urine	USA	Klebsiella pneumoniae	ybt+clb	ICEKp10	ST258	CG258	-	-	-	-	-	-	-	FIBK	90.41	98.52	KL107	Very high
SAMN02581331	GCA_000693555.1	CHS 29	2013	human	urine	USA	Klebsiella pneumoniae	ybt+clb	ICEKp10	ST258	CG258	-	-	-	-	-	-	-	FIBK	90.41	98.52	KL107	Very high
SAMN02581332	GCA_000693575.1	CHS 30	2013	human	urine	USA	Klebsiella pneumoniae	ybt+clb	ICEKp10	ST258	CG258	-	-	-	-	-	-	-	FIBK	90.41	98.52	KL107	Very high
SAMN02581333	GCA_000693595.1	CHS 31	2013	human	urine	USA	Klebsiella pneumoniae	ybt	ICEKp2	ST258	CG258	-	-	-	-	-	-	-	FIBK	90.41	98.52	KL106	Good
SAMN02581334	GCA_000693615.1	CHS 32	2013	human	urine	USA	Klebsiella pneumoniae	ybt+clb	ICEKp10	ST258	CG258	-	-	-	-	-	-	-	FIBK	90.41	98.52	KL107	Very high
SAMN02581335	GCA_000693635.1	CHS 33	2013	human	blood	USA	Klebsiella pneumoniae	ybt+clb	ICEKp10	ST258	CG258	-	-	-	-	-	-	-	FIBK	90.41	98.52	KL107	Very high
SAMN02581336	GCA_000693655.1	CHS 34	2013	human	urine	USA	Klebsiella pneumoniae	ybt+clb	ICEKp10	ST258	CG258	-	-	-	-	-	-	-	FIBK	90.41	98.52	KL107	Very high
SAMN02581337	GCA_000693675.1	CHS 35	2013	human	tracheal	USA	Klebsiella pneumoniae	ybt+clb	ICEKp10	ST258	CG258	-	-	-	-	-	-	-	FIBK	90.41	98.52	KL107	Very high
SAMN02581338	GCA_000693695.1	CHS 36	2013	human	urine	USA	Klebsiella pneumoniae	ybt+clb	ICEKp10	ST258	CG258	-	-	-	-	-	-	-	FIBK	90.41	98.52	KL107	Very high
SAMN02581339	GCA_000693715.1	CHS 37	2013	human	blood	USA	Klebsiella pneumoniae	ybt+clb	ICEKp10	ST258	CG258	-	-	-	-	-	-	-	FIBK	90.41	98.52	KL107	Very high
SAMN02581340	GCA_000693735.1	CHS 38	2013	human	urine	USA	Klebsiella pneumoniae	ybt+clb	ICEKp10	ST258	CG258	-	-	-	-	-	-	-	FIBK	90.41	98.52	KL107	Very high
SAMN02581341	GCA_000693755.1	CHS 39	2013	human	ascitic fluid	USA	Klebsiella pneumoniae	ybt+clb	ICEKp10	ST258	CG258	-	-	-	-	-	-	-	FIBK	90.41	98.52	KL107	Very high
SAMN02581342	GCA_000693775.1	CHS 40	2013	human	urine	USA	Klebsiella pneumoniae	ybt+clb	ICEKp10	ST258	CG258	-	-	-	-	-	-	-	FIBK	90.41	98.52	KL107	Very high
SAMN02581343	GCA_000693795.1	CHS 41	2013	human	urine	USA	Klebsiella pneumoniae	ybt+clb	ICEKp10	ST258	CG258	-	-	-	-	-	-	-	FIBK	90.41	98.52	KL107	Very high
SAMN02581344	GCA_000633775.1	CHS 42	2013	human	urine	USA	Klebsiella pneumoniae	ybt+clb	ICEKp10	ST258	CG258	-	-	-	-	-	-	-	FIBK	90.41	98.52	KL107	Very high
SAMN02581346	GCA_000693835.1	CHS 44	2013	human	urine	USA	Klebsiella pneumoniae	-	-	ST258	CG258	-	-	-	-	-	-	-	FIBK	90.41	98.52	KL107	Very high
SAMN02581347	GCA_000693855.1	CHS 45	2013	human	urine	USA	Klebsiella pneumoniae	ybt+clb	ICEKp10	ST258	CG258	-	-	-	-	-	-	-	FIBK	90.41	98.52	KL107	Very high
SAMN02581348	GCA_000693875.1	CHS 46	2013	human	urine	USA	Klebsiella pneumoniae	ybt+clb	ICEKp10	ST258	CG258	-	-	-	-	-	-	-	FIBK	90.41	98.52	KL107	Very high
SAMN02581349	GCA_000633755.1	CHS 47	2013	human	urine	USA	Klebsiella pneumoniae	-	-	ST258	CG258	-	-	-	-	-	-	-	FIBK	90.41	98.52	KL107	Very high
SAMN02581351	GCA_000693915.1	CHS 49	2013	human	urine	USA	Klebsiella pneumoniae	-	-	ST258	CG258	-	-	-	-	-	-	-	FIBK	90.41	98.52	KL106	Good
SAMN02581353	GCA_000693955.1	CHS 51	2013	human	urine	USA	Klebsiella pneumoniae	-	-	ST258	CG258	-	-	-	-	-	-	-	FIBK	90.41	98.52	KL107	Very high
SAMN02581354	GCA_000693975.1	CHS 52	2013	human	urine	USA	Klebsiella pneumoniae	ybt+clb	ICEKp10	ST258	CG258	-	-	-	-	-	-	-	FIBK	90.41	98.52	KL107	Very high
SAMN02581355	GCA_000693995.1	CHS 53	2013	human	tracheal	USA	Klebsiella pneumoniae	ybt+clb	ICEKp10	ST258	CG258	-	-	-	-	-	-	-	FIBK	90.41	98.52	KL107	Very high
SAMN02581356	GCA_000694015.1	CHS 54	2013	human	blood	USA	Klebsiella pneumoniae	ybt+clb	ICEKp10	ST258	CG258	-	-	-	-	-	-	-	FIBK	90.41	98.52	KL107	Very high
SAMN02581357	GCA_000694035.1	CHS 55	2013	human	blood	USA	Klebsiella pneumoniae	ybt+clb	ICEKp10	ST258	CG258	-	-	-	-	-	-	-	FIBK	90.41	98.52	KL107	High
SAMN02581358	GCA_000694055.1	CHS 56	2013	human	urine	USA	Klebsiella pneumoniae	-	-	ST258	CG258	-	-	-	-	-	-	-	FIBK	90.41	98.52	KL107	Very high
SAMN02581359	GCA_000694075.1	CHS 57	2013	human	urine	USA	Klebsiella pneumoniae	ybt+clb	ICEKp10	ST258	CG258	-	-	-	-	-	-	-	FIBK	90.41	98.52	KL107	Very high
SAMN02581360	GCA_000694095.1	CHS 58	2013	human	urine	USA	Klebsiella pneumoniae	ybt+clb	ICEKp10	ST258	CG258	-	-	-	-	-	-	-	FIBK	90.41	98.52	KL107	Very high
SAMN02581361	GCA_000694115.1	CHS 59	2013	human	urine	USA	Klebsiella pneumoniae	ybt+clb	ICEKp10	ST258	CG258	-	-	-	-	-	-	-	FIBK	90.41	98.52	KL107	Very high
SAMN02581364	GCA_000694155.1	CHS 62	2013	human	urine	USA	Klebsiella pneumoniae	ybt+clb	ICEKp10	ST258	CG258	-	-	-	-	-	-	-	FIBK	90.41	98.52	KL107	Very high
SAMN02581366	GCA_000694195.1	CHS 64	2013	human	urine	USA	Klebsiella pneumoniae	ybt+clb	ICEKp10	ST258	CG258	-	-	-	-	-	-	-	FIBK	90.41	98.52	KL107	Very high
SAMN02581367	GCA_000694215.1	CHS 65	2013	human	urine	USA	Klebsiella pneumoniae	ybt+clb	ICEKp10	ST258	CG258	-	-	-	-	-	-	-	FIBK	90.41	98.52	KL107	Very high
SAMN02581369	GCA_000694255.1	CHS 67	2013	human	Blood or urine	USA	Klebsiella pneumoniae	-	-	ST258	CG258	-	-	-	-	-	-	-	FIBK	90.41	98.52	KL107	Very high
SAMN02581372	GCA_000694275.1	CHS 70	2013	human	urine	USA	Klebsiella pneumoniae	ybt+clb	ICEKp10	ST258	CG258	-	-	-	-	-	-	-	FIBK	90.41	98.52	KL107	Very high
SAMN02581373	GCA_000694295.1	CHS 71	2013	human	urine	USA	Klebsiella pneumoniae	ybt+clb	ICEKp10	ST258	CG258	-	-	-	-	-	-	-	FIBK	90.41	98.52	KL107	Very high
SAMN02581375	GCA_000694335.1	CHS 73	2013	human	urine	USA	Klebsiella pneumoniae	ybt+clb	ICEKp10	ST258	CG258	-	-	-	-	-	-	-	FIBK	90.41	98.52	KL107	Very high
SAMN02581376	GCA_000694355.1	CHS 74	2013	human	urine	USA	Klebsiella pneumoniae	ybt+clb	ICEKp10	ST258	CG258	-	-	-	-	-	-	-	FIBK	90.41	98.52	KL107	Very high
SAMN02581377	GCA_000694375.1	CHS 75	2013	human	urine	USA	Klebsiella pneumoniae	ybt+clb	ICEKp10	ST258	CG258	-	-	-	-	-	-	-	FIBK	90.41	98.52	KL107	Very high
SAMN02581378	GCA_000694395.1	CHS 76	2013	human	urine	USA	Klebsiella pneumoniae	ybt+clb	ICEKp10	ST258	CG258	-	-	-	-	-	-	-	FIBK	90.41	98.52	KL107	Very high
SAMN02581382	GCA_000694415.1	CHS 80	2013	human	urine	USA	Klebsiella pneumoniae	ybt+clb	ICEKp10	ST258	CG258	-	-	-	-	-	-	-	FIBK	90.41	98.52	KL107	Very high
SAMN02581383	GCA_000694435.1	MGH 51	2013	human	urine	USA	Klebsiella pneumoniae	-	-	ST258	CG258	-	-	-	-	-	-	-	FIBK	90.41	98.52	KL106	Good
SAMN02666510	GCA_000599905.1	Kb677	2012	human	urine	USA	Klebsiella pneumoniae	-	-	ST258	CG258	-	-	-	-	-	-	-	FIBK	90.41	98.52	KL107	Very high
SAMN02786855	GCA_000714675.1	KPNIH24	2012	human	throat/groin	USA	Klebsiella pneumoniae	-	-	ST258	CG258	-	-	-	-	-	-	-	FIBK	90.41	98.52	KL106	Good
SAMN02820981	GCF_000775395.1	KPNIH32	2013	unknown	perirectal swab	USA	Klebsiella pneumoniae	ybt+clb	ICEKp10	ST258	CG258	-	-	-	-	-	-	-	FIBK	90.41	98.52	KL107	Very high
SAMN02900562	GCF_000738875.1	MRSN6920	2012	human	wound	USA	Klebsiella pneumoniae	-	-	ST258	CG258	-	-	-	-	-	-	-	FIBK	90.41	98.52	KL106	Good
SAMN02900563	GCF_000738865.1	MRSN8157	2012	human	Bronchoscopy	USA	Klebsiella pneumoniae	-	-	ST258	CG258	-	-	-	-	-	-	-	FIBK	90.41	98.52	KL106	Good
SAMN03067420	GCF_000807395.2	32192	2010	human	urine	USA	Klebsiella pneumoniae	-	-	ST258	CG258	-	-	-	-	-	-	-	FIBK	90.41	98.52	KL106	Good
SAMN03067424	GCF_000814305.1	34618	2011	human	BAL	USA	Klebsiella pneumoniae	-	-	ST258	CG258	-	-	-	-	-	-	-	FIBK	90.41	98.52	KL63	Very high
SAMN03081502	GCA_000598005.1	30660/NJST258_1	2010	human	urine	USA	Klebsiella pneumoniae	-	-	ST258	CG258	-	-	-	-	-	-	-	FIBK	90.41	98.52	KL107	Very high
SAMN03280224	GCF_001030795.1	CHS81	2014	human	unknown	USA	Klebsiella pneumoniae	ybt+clb	ICEKp10	ST258	CG258	-	-	-	-	-	-	-	FIBK	90.41	98.52	KL107	Very high
SAMN03280225	GCF_001030825.1	CHS82	2014	human	unknown	USA	Klebsiella pneumoniae	ybt+clb	ICEKp10	ST258	CG258	-	-	-	-	-	-	-	FIBK	90.41	98.52	KL107	Very high
SAMN03280226	GCF_001030835.1	CHS83	2014	human	unknown	USA	Klebsiella pneumoniae	ybt+clb	ICEKp10	ST258	CG258	-	-	-	-	-	-	-	FIBK	90.41	98.52	KL107	Very high
SAMN03280227	GCF_001030845.1	CHS84	2014	human	unknown	USA	Klebsiella pneumoniae	ybt+clb	ICEKp10	ST258	CG258	-	-	-	-	-	-	-	FIBK	90.41	98.52	KL107	Very high
SAMN03280228	GCF_001030875.1	CHS85	2014	human	unknown	USA	Klebsiella pneumoniae	ybt+clb	ICEKp10	ST258	CG258	-	-	-	-	-	-	-	FIBK	90.41	98.52	KL107	Very high
SAMN03280230	GCF_001186035.1	CHS87	2014	human	unknown	USA	Klebsiella pneumoniae	ybt+clb	ICEKp10	ST258	CG258	-	-	-	-	-	-	-	FIBK	90.41	98.52	KL107	Very high
SAMN03280231	GCF_001030905.1	CHS88	2014	human	unknown	USA	Klebsiella pneumoniae	ybt+clb	ICEKp10	ST258	CG258	-	-	-	-	-	-	-	FIBK	90.41	98.52	KL107	Very high
SAMN03280232	GCF_001030915.1	CHS89	2014	human	unknown	USA	Klebsiella pneumoniae	ybt+clb	ICEKp10	ST258	CG258	-	-	-	-	-	-	-	FIBK	90.41	98.52	KL107	Very high
SAMN03280233	GCF_001030935.1	CHS90	2014	human	unknown	USA	Klebsiella pneumoniae	ybt+clb	ICEKp10	ST258	CG258	-	-	-	-	-	-	-	FIBK	90.41	98.52	KL107	Very high
SAMN03280234	GCF_001030945.1	CHS91	2014	human	unknown	USA	Klebsiella pneumoniae	-	-	ST258	CG258	-	-	-	-	-	-	-	FIBK	90.41	98.52	KL107	Very high
SAMN03280235	GCF_001030985.1	CHS92	2014	human	unknown	USA	Klebsiella pneumoniae	ybt+clb	ICEKp10	ST258	CG258	-	-	-	-	-	-	-	FIBK	90.41	98.52	KL107	Very high
SAMN03280237	GCF_001031015.1	CHS94	2014	human	unknown	USA	Klebsiella pneumoniae	ybt+clb	ICEKp10	ST258	CG258	-	-	-	-	-	-	-	FIBK	90.41	98.52	KL107	Very high
SAMN03280238	GCF_001031025.1	CHS95	2014	human	unknown	USA	Klebsiella pneumoniae	ybt+clb	ICEKp10	ST258	CG258	-	-	-	-	-	-	-	FIBK	90.41	98.52	KL107	Very high
SAMN03280239	GCF_001031065.1	CHS96	2014	human	unknown	USA	Klebsiella pneumoniae	ybt+clb	ICEKp10	ST258	CG258	-	-	-	-	-	-	-	FIBK	90.41	98.52	KL107	Very high
SAMN03280240	GCF_001031075.1	CHS97	2014	human	unknown	USA	Klebsiella pneumoniae	ybt+clb	ICEKp10	ST258	CG258	-	-	-	-	-	-	-	FIBK	90.41	98.52	KL107	Very high
SAMN03280241	GCF_001031095.1	CHS98	2014	human	unknown	USA	Klebsiella pneumoniae	ybt+clb	ICEKp10	ST258	CG258	-	-	-	-	-	-	-	FIBK	90.41	98.52	KL107	Very high
SAMN03280242	GCF_001031105.1	CHS99	2014	human	unknown	USA	Klebsiella pneumoniae	ybt+clb	ICEKp10	ST258	CG258	-	-	-	-	-	-	-	FIBK	90.41	98.52	KL107	Very high
SAMN03280243	GCF_001031145.1	CHS100	2014	human	unknown	USA	Klebsiella pneumoniae	ybt+clb	ICEKp10	ST258	CG258	-	-	-	-	-	-	-	FIBK	90.41	98.52	KL107	Very high
SAMN03280244	GCF_001031155.1	CHS101	2014	human	unknown	USA	Klebsiella pneumoniae	ybt+clb	ICEKp10	ST258	CG258	-	-	-	-	-	-	-	FIBK	90.41	98.52	KL107	Very high
SAMN03280245	GCF_001031175.1	CHS102	2014	human	unknown	USA	Klebsiella pneumoniae	-	-	ST258	CG258	-	-	-	-	-	-	-	FIBK	90.41	98.52	KL107	Very high
SAMN03280246	GCF_001186025.1	CHS103	2014	human	unknown	USA	Klebsiella pneumoniae	ybt+clb	ICEKp10	ST258	CG258	-	-	-	-	-	-	-	FIBK	90.41	98.52	KL107	Very high
SAMN03280247	GCF_001031185.1	CHS104	2014	human	unknown	USA	Klebsiella pneumoniae	ybt+clb	ICEKp10	ST258	CG258	-	-	-	-	-	-	-	FIBK	90.41	98.52	KL107	Very high
SAMN03280248	GCF_001031225.1	CHS105	2014	human	unknown	USA	Klebsiella pneumoniae	ybt+clb	ICEKp10	ST258	CG258	-	-	-	-	-	-	-	FIBK	90.41	98.52	KL107	Very high
SAMN03280249	GCF_001031235.1	CHS106	2014	human	unknown	USA	Klebsiella pneumoniae	ybt+clb	ICEKp10	ST258	CG258	-	-	-	-	-	-	-	FIBK	90.41	98.52	KL107	Very high
SAMN03280251	GCF_001186005.1	CHS108	2014	human	unknown	USA	Klebsiella pneumoniae	ybt+clb	ICEKp10	ST258	CG258	-	-	-	-	-	-	-	FIBK	90.41	98.52	KL107	Very high
SAMN03280252	GCF_001031265.1	CHS109	2014	human	unknown	USA	Klebsiella pneumoniae	ybt+clb	ICEKp10	ST258	CG258	-	-	-	-	-	-	-	FIBK	90.41	98.52	KL107	Very high
SAMN03280253	GCF_001031305.1	CHS110	2014	human	unknown	USA	Klebsiella pneumoniae	ybt+clb	ICEKp10	ST258	CG258	-	-	-	-	-	-	-	FIBK	90.41	98.52	KL107	Very high
SAMN03280254	GCF_001031315.1	CHS111	2014	human	unknown	USA	Klebsiella pneumoniae	ybt+clb	ICEKp10	ST258	CG258	-	-	-	-	-	-	-	FIBK	90.41	98.52	KL107	Very high
SAMN03280256	GCF_001031345.1	CHS113	2014	human	unknown	USA	Klebsiella pneumoniae	ybt+clb	ICEKp10	ST258	CG258	-	-	-	-	-	-	-	FIBK	90.41	98.52	KL107	Very high
SAMN03280257	GCF_001031385.1	CHS114	2014	human	unknown	USA	Klebsiella pneumoniae	-	-	ST258	CG258	-	-	-	-	-	-	-	FIBK	90.41	98.52	KL107	Very high
SAMN03280258	GCF_001031395.1	CHS115	2014	human	unknown	USA	Klebsiella pneumoniae	ybt+clb	ICEKp10	ST258	CG258	-	-	-	-	-	-	-	FIBK	90.41	98.52	KL107	Very high
SAMN03280259	GCF_001031405.1	CHS116	2014	human	unknown	USA	Klebsiella pneumoniae	ybt+clb	ICEKp10	ST258	CG258	-	-	-	-	-	-	-	FIBK	90.41	98.52	KL107	Very high
SAMN03280260	GCF_001031415.1	CHS117	2014	human	unknown	USA	Klebsiella pneumoniae	ybt+clb	ICEKp10	ST258	CG258	-	-	-	-	-	-	-	FIBK	90.41	98.52	KL107	Very high
SAMN03280261	GCF_001031465.1	CHS118	2014	human	unknown	USA	Klebsiella pneumoniae	ybt+clb	ICEKp10	ST258	CG258	-	-	-	-	-	-	-	FIBK	90.41	98.52	KL107	Very high
SAMN03280262	GCF_001185985.1	CHS119	2014	human	unknown	USA	Klebsiella pneumoniae	ybt+clb	ICEKp10	ST258	CG258	-	-	-	-	-	-	-	FIBK	90.41	98.52	KL107	Very high
SAMN03280263	GCF_001185955.1	CHS120	2014	human	unknown	USA	Klebsiella pneumoniae	ybt+clb	ICEKp10	ST258	CG258	-	-	-	-	-	-	-	FIBK	90.41	98.52	KL107	Very high
SAMN03280266	GCF_001031515.1	CHS123	2014	human	unknown	USA	Klebsiella pneumoniae	-	-	ST258	CG258	-	-	-	-	-	-	-	FIBK	90.41	98.52	KL107	Very high
SAMN03280267	GCF_001185945.1	CHS124	2014	human	unknown	USA	Klebsiella pneumoniae	ybt+clb	ICEKp10	ST258	CG258	-	-	-	-	-	-	-	FIBK	90.41	98.52	KL107	Very high
SAMN03280268	GCF_001031555.1	CHS125	2014	human	unknown	USA	Klebsiella pneumoniae	ybt+clb	ICEKp10	ST258	CG258	-	-	-	-	-	-	-	FIBK	90.41	98.52	KL107	Very high
SAMN03280269	GCF_001031545.1	CHS126	2014	human	unknown	USA	Klebsiella pneumoniae	ybt+clb	ICEKp10	ST258	CG258	-	-	-	-	-	-	-	FIBK	90.41	98.52	KL107	Very high
SAMN03280270	GCF_001031565.1	CHS127	2014	human	unknown	USA	Klebsiella pneumoniae	ybt+clb	ICEKp10	ST258	CG258	-	-	-	-	-	-	-	FIBK	90.41	98.52	KL107	Very high
SAMN03280271	GCF_001031595.1	CHS128	2014	human	unknown	USA	Klebsiella pneumoniae	ybt+clb	ICEKp10	ST258	CG258	-	-	-	-	-	-	-	FIBK	90.41	98.52	KL107	Very high
SAMN03280272	GCF_001031625.1	CHS129	2014	human	unknown	USA	Klebsiella pneumoniae	-	-	ST258	CG258	-	-	-	-	-	-	-	FIBK	90.41	98.52	KL107	Very high
SAMN03280273	GCF_001185925.1	CHS130	2014	human	unknown	USA	Klebsiella pneumoniae	ybt+clb	ICEKp10	ST258	CG258	-	-	-	-	-	-	-	FIBK	90.41	98.52	KL107	Very high
SAMN03280274	GCF_001031635.1	CHS131	2014	human	unknown	USA	Klebsiella pneumoniae	ybt+clb	ICEKp10	ST258	CG258	-	-	-	-	-	-	-	FIBK	90.41	98.52	KL107	Very high
SAMN03280275	GCF_001031645.1	CHS132	2014	human	unknown	USA	Klebsiella pneumoniae	ybt+clb	ICEKp10	ST258	CG258	-	-	-	-	-	-	-	FIBK	90.41	98.52	KL107	Very high
SAMN03280276	GCF_001031675.1	CHS133	2014	human	unknown	USA	Klebsiella pneumoniae	ybt+clb	ICEKp10	ST258	CG258	-	-	-	-	-	-	-	FIBK	90.41	98.52	KL107	Very high
SAMN03280277	GCF_001031705.1	CHS134	2014	human	unknown	USA	Klebsiella pneumoniae	ybt+clb	ICEKp10	ST258	CG258	-	-	-	-	-	-	-	FIBK	90.41	98.52	KL107	Very high
SAMN03280278	GCF_001031715.1	CHS135	2014	human	unknown	USA	Klebsiella pneumoniae	ybt+clb	ICEKp10	ST258	CG258	-	-	-	-	-	-	-	FIBK	90.41	98.52	KL107	Very high
SAMN03280280	GCF_001031725.1	CHS137	2014	human	unknown	USA	Klebsiella pneumoniae	-	-	ST258	CG258	-	-	-	-	-	-	-	FIBK	90.41	98.52	KL107	Very high
SAMN03280281	GCF_001031745.1	CHS138	2014	human	unknown	USA	Klebsiella pneumoniae	ybt+clb	ICEKp10	ST258	CG258	-	-	-	-	-	-	-	FIBK	90.41	98.52	KL107	Very high
SAMN03280282	GCF_001031785.1	CHS139	2014	human	unknown	USA	Klebsiella pneumoniae	ybt+clb	ICEKp10	ST258	CG258	-	-	-	-	-	-	-	FIBK	90.41	98.52	KL107	High
SAMN03280284	GCF_001031805.1	CHS141	2014	human	unknown	USA	Klebsiella pneumoniae	ybt+clb	ICEKp10	ST258	CG258	-	-	-	-	-	-	-	FIBK	90.41	98.52	KL107	Very high
SAMN03280285	GCF_001031825.1	CHS142	2014	human	unknown	USA	Klebsiella pneumoniae	ybt+clb	ICEKp10	ST258	CG258	-	-	-	-	-	-	-	FIBK	90.41	98.52	KL107	Very high
SAMN03280286	GCF_001031865.1	CHS144	2014	human	unknown	USA	Klebsiella pneumoniae	-	-	ST258	CG258	-	-	-	-	-	-	-	FIBK	90.41	98.52	KL106	Very high
SAMN03280289	GCF_001031905.1	CHS147	2014	human	unknown	USA	Klebsiella pneumoniae	ybt+clb	ICEKp10	ST258	CG258	-	-	-	-	-	-	-	FIBK	90.41	98.52	KL107	Very high
SAMN03280290	GCF_001031945.1	CHS148	2014	human	unknown	USA	Klebsiella pneumoniae	ybt+clb	ICEKp10	ST258	CG258	-	-	-	-	-	-	-	FIBK	90.41	98.52	KL107	Very high
SAMN03280292	GCF_001031955.1	CHS150	2014	human	unknown	USA	Klebsiella pneumoniae	ybt+clb	ICEKp10	ST258	CG258	-	-	-	-	-	-	-	FIBK	90.41	98.52	KL107	Very high
SAMN03280294	GCF_001032025.1	CHS152	2014	human	unknown	USA	Klebsiella pneumoniae	ybt+clb	ICEKp10	ST258	CG258	-	-	-	-	-	-	-	FIBK	90.41	98.52	KL107	Very high
SAMN03280295	GCF_001032035.1	CHS154	2014	human	unknown	USA	Klebsiella pneumoniae	ybt+clb	ICEKp10	ST258	CG258	-	-	-	-	-	-	-	FIBK	90.41	98.52	KL107	Very high
SAMN03280296	GCF_001032045.1	CHS155	2014	human	unknown	USA	Klebsiella pneumoniae	ybt+clb	ICEKp10	ST258	CG258	-	-	-	-	-	-	-	FIBK	90.41	98.52	KL107	Very high
SAMN03280297	GCF_001032075.1	CHS156	2014	human	unknown	USA	Klebsiella pneumoniae	ybt+clb	ICEKp10	ST258	CG258	-	-	-	-	-	-	-	FIBK	90.41	98.52	KL107	Very high
SAMN03280298	GCF_001032105.1	CHS157	2014	human	unknown	USA	Klebsiella pneumoniae	ybt+clb	ICEKp10	ST258	CG258	-	-	-	-	-	-	-	FIBK	90.41	98.52	KL107	Very high
SAMN03280299	GCF_001032115.1	CHS158	2014	human	unknown	USA	Klebsiella pneumoniae	ybt+clb	ICEKp10	ST258	CG258	-	-	-	-	-	-	-	FIBK	90.41	98.52	KL107	Very high
SAMN03280301	GCF_001032145.1	CHS160	2014	human	unknown	USA	Klebsiella pneumoniae	ybt+clb	ICEKp10	ST258	CG258	-	-	-	-	-	-	-	FIBK	90.41	98.52	KL107	Very high
SAMN03280304	GCF_001032195.1	CHS163	2014	human	unknown	USA	Klebsiella pneumoniae	ybt+clb	ICEKp10	ST258	CG258	-	-	-	-	-	-	-	FIBK	90.41	98.52	KL107	High
SAMN03280305	GCF_001032225.1	CHS164	2014	human	unknown	USA	Klebsiella pneumoniae	ybt+clb	ICEKp10	ST258	CG258	-	-	-	-	-	-	-	FIBK	90.41	98.52	KL107	Very high
SAMN03280306	GCF_001032265.1	CHS165	2014	human	unknown	USA	Klebsiella pneumoniae	ybt+clb	ICEKp10	ST258	CG258	-	-	-	-	-	-	-	FIBK	90.41	98.52	KL107	Very high
SAMN03280307	GCF_001032275.1	CHS166	2014	human	unknown	USA	Klebsiella pneumoniae	ybt+clb	ICEKp10	ST258	CG258	-	-	-	-	-	-	-	FIBK	90.8	98.62	KL107	Very high
SAMN03280308	GCF_001032285.1	CHS167	2014	human	unknown	USA	Klebsiella pneumoniae	ybt+clb	ICEKp10	ST258	CG258	-	-	-	-	-	-	-	FIBK	90.41	98.52	KL107	Very high
SAMN03280309	GCF_001032305.1	CHS168	2014	human	unknown	USA	Klebsiella pneumoniae	ybt+clb	ICEKp10	ST258	CG258	-	-	-	-	-	-	-	FIBK	90.41	98.52	KL107	Very high
SAMN03280310	GCF_001032345.1	CHS169	2014	human	unknown	USA	Klebsiella pneumoniae	ybt+clb	ICEKp10	ST258	CG258	-	-	-	-	-	-	-	FIBK	90.41	98.52	KL107	Very high
SAMN03280311	GCF_001032355.1	CHS170	2014	human	unknown	USA	Klebsiella pneumoniae	ybt+clb	ICEKp10	ST258	CG258	-	-	-	-	-	-	-	FIBK	90.41	98.52	KL107	Very high
SAMN03280312	GCF_001185895.1	CHS171	2014	human	unknown	USA	Klebsiella pneumoniae	ybt+clb	ICEKp10	ST258	CG258	-	-	-	-	-	-	-	FIBK	90.41	98.52	KL107	Very high
SAMN03280313	GCF_001032365.1	CHS172	2014	human	unknown	USA	Klebsiella pneumoniae	ybt+clb	ICEKp10	ST258	CG258	-	-	-	-	-	-	-	FIBK	90.41	98.52	KL107	Very high
SAMN03280314	GCF_001032375.1	CHS173	2014	human	unknown	USA	Klebsiella pneumoniae	ybt+clb	ICEKp10	ST258	CG258	-	-	-	-	-	-	-	FIBK	90.41	98.52	KL107	Very high
SAMN03280317	GCF_001032435.1	CHS176	2014	human	unknown	USA	Klebsiella pneumoniae	ybt+clb	ICEKp10	ST258	CG258	-	-	-	-	-	-	-	FIBK	90.41	98.52	KL107	Very high
SAMN03280318	GCF_001032445.1	CHS177	2014	human	unknown	USA	Klebsiella pneumoniae	ybt+clb	ICEKp10	ST258	CG258	-	-	-	-	-	-	-	FIBK	90.41	98.52	KL107	Very high
SAMN03280319	GCF_001185835.1	CHS178	2014	human	unknown	USA	Klebsiella pneumoniae	ybt+clb	ICEKp10	ST258	CG258	-	-	-	-	-	-	-	FIBK	90.41	98.52	KL107	Very high
SAMN03280320	GCF_001032455.1	CHS179	2014	human	unknown	USA	Klebsiella pneumoniae	ybt+clb	ICEKp10	ST258	CG258	-	-	-	-	-	-	-	FIBK	90.41	98.52	KL107	Very high
SAMN03280322	GCF_001032505.1	CHS181	2014	human	unknown	USA	Klebsiella pneumoniae	ybt+clb	ICEKp10	ST258	CG258	-	-	-	-	-	-	-	FIBK	90.41	98.52	KL107	Very high
SAMN03280323	GCF_001032525.1	CHS182	2014	human	unknown	USA	Klebsiella pneumoniae	ybt+clb	ICEKp10	ST258	CG258	-	-	-	-	-	-	-	FIBK	90.41	98.52	KL107	Very high
SAMN03280324	GCF_001032535.1	CHS183	2014	human	unknown	USA	Klebsiella pneumoniae	ybt+clb	ICEKp10	ST258	CG258	-	-	-	-	-	-	-	FIBK	90.41	98.52	KL107	Very high
SAMN03280325	GCF_001032545.1	CHS184	2014	human	unknown	USA	Klebsiella pneumoniae	ybt+clb	ICEKp10	ST258	CG258	-	-	-	-	-	-	-	FIBK	90.41	98.52	KL107	Very high
SAMN03280326	GCF_001032585.1	CHS185	2014	human	unknown	USA	Klebsiella pneumoniae	ybt+clb	ICEKp10	ST258	CG258	-	-	-	-	-	-	-	FIBK	90.41	98.52	KL107	Very high
SAMN03280327	GCF_001032605.1	CHS186	2014	human	unknown	USA	Klebsiella pneumoniae	ybt+clb	ICEKp10	ST258	CG258	-	-	-	-	-	-	-	FIBK	90.41	98.52	KL107	Very high
SAMN03280328	GCF_001185825.1	CHS187	2014	human	unknown	USA	Klebsiella pneumoniae	ybt+clb	ICEKp10	ST258	CG258	-	-	-	-	-	-	-	FIBK	90.41	98.52	KL107	Very high
SAMN03280332	GCF_001032625.1	CHS191	2014	human	unknown	USA	Klebsiella pneumoniae	ybt+clb	ICEKp10	ST258	CG258	-	-	-	-	-	-	-	FIBK	90.41	98.52	KL107	Very high
SAMN03280333	GCF_001032665.1	CHS192	2014	human	unknown	USA	Klebsiella pneumoniae	ybt+clb	ICEKp10	ST258	CG258	-	-	-	-	-	-	-	FIBK	90.41	98.52	KL107	Very high
SAMN03280335	GCF_001032685.1	CHS194	2014	human	unknown	USA	Klebsiella pneumoniae	-	-	ST258	CG258	-	-	-	-	-	-	-	FIBK	90.41	98.52	KL106	Good
SAMN03280336	GCF_001032695.1	CHS195	2014	human	unknown	USA	Klebsiella pneumoniae	ybt+clb	ICEKp10	ST258	CG258	-	-	-	-	-	-	-	FIBK	90.41	98.52	KL107	Very high
SAMN03280338	GCF_001032705.1	CHS197	2014	human	unknown	USA	Klebsiella pneumoniae	ybt+clb	ICEKp10	ST258	CG258	-	-	-	-	-	-	-	FIBK	90.41	98.52	KL107	Very high
SAMN03280339	GCF_001185765.1	CHS198	2014	human	unknown	USA	Klebsiella pneumoniae	ybt+clb	ICEKp10	ST258	CG258	-	-	-	-	-	-	-	FIBK	90.41	98.52	KL107	Very high
SAMN03280341	GCF_001032765.1	CHS200	2014	human	unknown	USA	Klebsiella pneumoniae	ybt+clb	ICEKp10	ST258	CG258	-	-	-	-	-	-	-	FIBK	90.41	98.52	KL107	Very high
SAMN03280343	GCF_001032795.1	CHS202	2014	human	unknown	USA	Klebsiella pneumoniae	ybt+clb	ICEKp10	ST258	CG258	-	-	-	-	-	-	-	FIBK	90.41	98.52	KL107	Very high
SAMN03280348	GCF_001032855.1	CHS207	2014	human	unknown	USA	Klebsiella pneumoniae	-	-	ST258	CG258	-	-	-	-	-	-	-	FIBK	90.41	98.52	KL107	Very high
SAMN03280350	GCF_001032895.1	CHS209	2014	human	unknown	USA	Klebsiella pneumoniae	ybt+clb	ICEKp10	ST258	CG258	-	-	-	-	-	-	-	FIBK	90.41	98.52	KL107	Very high
SAMN03280351	GCF_001032925.1	CHS210	2014	human	unknown	USA	Klebsiella pneumoniae	ybt+clb	ICEKp10	ST258	CG258	-	-	-	-	-	-	-	FIBK	90.41	98.52	KL107	Very high
SAMN03280353	GCF_001185755.1	CHS212	2014	human	unknown	USA	Klebsiella pneumoniae	ybt+clb	ICEKp10	ST258	CG258	-	-	-	-	-	-	-	FIBK	90.41	98.52	KL107	Very high
SAMN03280354	GCF_001032965.1	CHS213	2014	human	unknown	USA	Klebsiella pneumoniae	ybt+clb	ICEKp10	ST258	CG258	-	-	-	-	-	-	-	FIBK	90.41	98.52	KL107	Very high
SAMN03280355	GCF_001032975.1	CHS214	2014	human	unknown	USA	Klebsiella pneumoniae	ybt+clb	ICEKp10	ST258	CG258	-	-	-	-	-	-	-	FIBK	90.41	98.52	KL107	Very high
SAMN03280356	GCF_001033005.1	CHS215	2014	human	unknown	USA	Klebsiella pneumoniae	ybt+clb	ICEKp10	ST258	CG258	-	-	-	-	-	-	-	FIBK	90.41	98.52	KL107	Very high
SAMN03280357	GCF_001033015.1	CHS216	2014	human	unknown	USA	Klebsiella pneumoniae	ybt+clb	ICEKp10	ST258	CG258	-	-	-	-	-	-	-	FIBK	90.41	98.52	KL107	Very high
SAMN03280358	GCF_001033045.1	CHS217	2014	human	unknown	USA	Klebsiella pneumoniae	ybt+clb	ICEKp10	ST258	CG258	-	-	-	-	-	-	-	FIBK	90.41	98.52	KL107	Very high
SAMN03280359	GCF_001033055.1	CHS218	2014	human	unknown	USA	Klebsiella pneumoniae	ybt+clb	ICEKp10	ST258	CG258	-	-	-	-	-	-	-	FIBK	90.41	98.52	KL107	Very high
SAMN03280360	GCF_001033085.1	CHS219	2014	human	unknown	USA	Klebsiella pneumoniae	ybt+clb	ICEKp10	ST258	CG258	-	-	-	-	-	-	-	FIBK	90.41	98.52	KL107	Very high
SAMN03280361	GCF_001033095.1	CHS220	2014	human	unknown	USA	Klebsiella pneumoniae	ybt+clb	ICEKp10	ST258	CG258	-	-	-	-	-	-	-	FIBK	90.41	98.52	KL107	Very high
SAMN03280364	GCF_001033165.1	CHS224	2014	human	unknown	USA	Klebsiella pneumoniae	ybt+clb	ICEKp10	ST258	CG258	-	-	-	-	-	-	-	FIBK	90.41	98.52	KL107	Very high
SAMN03280365	GCF_001033175.1	CHS225	2014	human	unknown	USA	Klebsiella pneumoniae	ybt+clb	ICEKp10	ST258	CG258	-	-	-	-	-	-	-	FIBK	90.41	98.52	KL107	Very high
SAMN03280368	GCF_001033215.1	CHS228	2014	human	unknown	USA	Klebsiella pneumoniae	ybt+clb	ICEKp10	ST258	CG258	-	-	-	-	-	-	-	FIBK	90.41	98.52	KL107	Very high
SAMN03280370	GCF_001033255.1	CHS230	2014	human	unknown	USA	Klebsiella pneumoniae	ybt+clb	ICEKp10	ST258	CG258	-	-	-	-	-	-	-	FIBK	90.41	98.52	KL107	Very high
SAMN03280371	GCF_001033285.1	CHS231	2014	human	unknown	USA	Klebsiella pneumoniae	ybt+clb	ICEKp10	ST258	CG258	-	-	-	-	-	-	-	FIBK	90.41	98.52	KL107	Very high
SAMN03280372	GCF_001033295.1	CHS232	2014	human	unknown	USA	Klebsiella pneumoniae	ybt+clb	ICEKp10	ST258	CG258	-	-	-	-	-	-	-	FIBK	90.41	98.52	KL107	Very high
SAMN03280374	GCF_001033305.1	CHS234	2014	human	unknown	USA	Klebsiella pneumoniae	-	-	ST258	CG258	-	-	-	-	-	-	-	FIBK	90.41	98.52	KL107	Very high
SAMN03280376	GCF_001033365.1	CHS236	2014	human	unknown	USA	Klebsiella pneumoniae	ybt+clb	ICEKp10	ST258	CG258	-	-	-	-	-	-	-	FIBK	90.41	98.52	KL107	Very high
SAMN03280377	GCF_001033375.1	CHS237	2014	human	unknown	USA	Klebsiella pneumoniae	ybt+clb	ICEKp10	ST258	CG258	-	-	-	-	-	-	-	FIBK	90.41	98.52	KL107	Very high
SAMN03280378	GCF_001185745.1	CHS238	2014	human	unknown	USA	Klebsiella pneumoniae	ybt+clb	ICEKp10	ST258	CG258	-	-	-	-	-	-	-	FIBK	90.41	98.52	KL107	Very high
SAMN03280379	GCF_001185695.1	CHS239	2014	human	unknown	USA	Klebsiella pneumoniae	ybt+clb	ICEKp10	ST258	CG258	-	-	-	-	-	-	-	FIBK	90.41	98.52	KL107	Very high
SAMN03280380	GCF_001185675.1	CHS240	2014	human	unknown	USA	Klebsiella pneumoniae	ybt+clb	ICEKp10	ST258	CG258	-	-	-	-	-	-	-	FIBK	90.41	98.52	KL107	Very high
SAMN03280390	GCF_001033565.1	MGH91	2014	human	unknown	unknown	Klebsiella pneumoniae	-	-	ST258	CG258	-	-	-	-	-	-	-	FIBK	90.41	98.52	KL107	Very high
SAMN03280394	GCF_001033645.1	MGH95	2014	human	unknown	unknown	Klebsiella pneumoniae	-	-	ST258	CG258	-	-	-	-	-	-	-	FIBK	90.41	98.52	KL106	Good
SAMN03280410	GCF_001033965.1	MGH125	2014	human	unknown	unknown	Klebsiella pneumoniae	-	-	ST258	CG258	-	-	-	-	-	-	-	FIBK	90.41	98.52	KL107	Very high
SAMN03280420	GCF_001185685.1	UCI69	2013	human	unknown	unknown	Klebsiella pneumoniae	ybt+clb	ICEKp10	ST258	CG258	-	-	-	-	-	-	-	FIBK	90.41	98.52	KL107	Very high
SAMN03280422	GCF_001034165.1	UCI75	2014	human	unknown	unknown	Klebsiella pneumoniae	-	-	ST258	CG258	-	-	-	-	-	-	-	FIBK	90.41	98.52	KL107	Very high
SAMN03280424	GCF_001034215.1	UCI81	2014	human	unknown	unknown	Klebsiella pneumoniae	-	-	ST258	CG258	-	-	-	-	-	-	-	FIBK	90.41	98.52	KL107	Very high
SAMN03280426	GCF_001034245.1	UCI91	2014	human	unknown	unknown	Klebsiella pneumoniae	ybt+clb	ICEKp10	ST258	CG258	-	-	-	-	-	-	-	FIBK	90.41	98.52	KL107	Very high
SAMN03280430	GCF_001034325.1	UCI95	2014	human	unknown	unknown	Klebsiella pneumoniae	-	-	ST258	CG258	-	-	-	-	-	-	-	FIBK	90.41	98.52	KL107	Very high
SAMN03435903	GCF_001008725.1	ST258_FL	2008	human	urine	USA	Klebsiella pneumoniae	-	-	ST258	CG258	-	-	-	-	-	-	-	FIBK	90.41	98.52	KL107	High
SAMN03486513	GCF_000982045.1	MRSN 6902	2012	human	wound	USA	Klebsiella pneumoniae	-	-	ST258	CG258	-	-	-	-	-	-	-	FIBK	90.41	98.52	KL106	Good
SAMN03840817	GCF_001238585.1	ST258	2014	human	urine	Australia	Klebsiella pneumoniae	ybt	ICEKp2	ST258	CG258	-	-	-	-	-	-	-	FIBK	90.41	98.52	KL106	None
SAMN03997506	GCF_001275285.1	SY-A	2014	human	bile	USA	Klebsiella pneumoniae	-	-	ST258	CG258	-	-	-	-	-	-	-	FIBK	90.41	98.52	KL107	Good
SAMN03997511	GCF_001275295.1	SY-B	2014	human	respiratory	USA	Klebsiella pneumoniae	-	-	ST258	CG258	-	-	-	-	-	-	-	FIBK	90.41	98.52	KL107	Good
SAMN03997513	GCF_001275305.1	SY-B2	2014	human	blood	USA	Klebsiella pneumoniae	-	-	ST258	CG258	-	-	-	-	-	-	-	FIBK	90.41	98.52	KL107	Good
SAMN04075698	GCF_001399815.1	KK207/1	2010	human	blood	Italy	Klebsiella pneumoniae	-	-	ST258	CG258	-	-	-	-	-	-	-	FIBK	90.41	98.52	KL106	Good
SAMEA3183599	ERR720255	TG21539	unknown	unknown	unknown	USA	Klebsiella pneumoniae	-	-	ST258	CG258	-	-	-	-	-	-	-	FIBK	90.41	98.52	KL22	None
SAMEA3183600	ERR720256	TG21545	2008	unknown	unknown	USA	Klebsiella pneumoniae	ybt+clb	ICEKp10	ST258	CG258	-	-	-	-	-	-	-	FIBK	90.41	98.52	KL51	Very high
SAMEA3207293	ERR727149	TG21996	2011	human	urine	USA	Klebsiella pneumoniae	-	-	ST258	CG258	-	-	-	-	-	-	-	FIBK	90.41	98.52	KL107	Good
SAMEA3207294	ERR727150	TG22026	2011	human	urine	USA	Klebsiella pneumoniae	-	-	ST258	CG258	-	-	-	-	-	-	-	FIBK	90.41	98.52	KL107	Low
SAMEA3207295	ERR727151	TG22030	2011	human	urine	USA	Klebsiella pneumoniae	-	-	ST258	CG258	-	-	-	-	-	-	-	FIBK	90.41	98.52	KL107	Very high
SAMEA3207320	ERR727152	TG22675	2010	human	urine	USA	Klebsiella pneumoniae	-	-	ST258	CG258	-	-	-	-	-	-	-	FIBK	90.41	98.52	KL107	Very high
SAMEA3207321	ERR727153	TG22706	2010	human	urine	USA	Klebsiella pneumoniae	-	-	ST258	CG258	-	-	-	-	-	-	-	FIBK	90.41	98.52	KL107	Very high
SAMEA3207324	ERR727156	TG22672	2010	human	urine	USA	Klebsiella pneumoniae	-	-	ST258	CG258	-	-	-	-	-	-	-	FIBK	90.41	98.52	KL107	Very high
SAMN02141972	GCA_000417265.1	UHKPC07	2007	human	urine	USA	Klebsiella pneumoniae	-	-	ST258	CG258	-	-	-	-	-	-	-	-	-	-	KL106	Good
SAMN02141987	GCA_000408965.1	UHKPC05	2008	human	blood	USA	Klebsiella pneumoniae	-	-	ST258	CG258	-	-	-	-	-	-	-	-	-	-	KL106	Good
SAMN02142014	GCA_000417085.1	UHKPC33	2008	human	urine	USA	Klebsiella pneumoniae	-	-	ST258	CG258	-	-	-	-	-	-	-	-	-	-	KL106	Good
SAMN02142016	GCA_000409005.1	UHKPC45	2008	human	blood	USA	Klebsiella pneumoniae	-	-	ST258	CG258	-	-	-	-	-	-	-	FIBK	90.41	98.52	KL107	High
SAMN03076179	GCF_000788015.1	ATCC 13883	unknown	unknown	unknown	unknown	Klebsiella pneumoniae	-	-	ST258	CG258	-	-	-	-	-	-	-	FIBK	90.41	98.52	KL107	High
SAMEA2273619	ERR486365	k894	2004	human	blood	UK	Klebsiella pneumoniae	-	-	ST26	-	-	-	-	-	-	-	-	FIBK	90.5	99.6	KL30	Very high
SAMEA2273875	ERR486508	k1350	2006	human	blood	UK	Klebsiella pneumoniae	-	-	ST26	-	-	-	-	-	-	-	-	FIBK	90.41	99.6	KL10	Good
SAMEA3357034	ERR1023788	INF055	2013	human	urine	Australia	Klebsiella pneumoniae	ybt	ICEKp5	ST268	CG36	-	-	-	-	-	-	-	-	-	-	KL20	Very high
SAMEA3357114	ERR1008654	INF095	2013	human	urine	Australia	Klebsiella pneumoniae	ybt	ICEKp5	ST268	CG36	-	-	-	-	-	-	-	-	-	-	KL20	Very high
SAMN02978814	GCF_000766125.1	349	2013	unknown	blood	Malaysia	Klebsiella pneumoniae	ybt	ICEKp3	ST268	CG36	-	-	-	-	-	-	-	-	-	-	KL20	Very high
SAMN03853207	SRR2098681	Kpn0075	2012	human	Clinical	USA	Klebsiella pneumoniae	-	-	ST268	CG36	-	-	-	-	-	-	-	FIBK	99.51	90.31	KL20	Very high
SAMEA1920550	ERR304792	unknown	2009	human	blood	UK	Klebsiella pneumoniae	-	-	ST268	CG36	-	-	-	-	-	-	-	FIBK	90.41	99.7	KL20	Very high
SAMEA2053944	ERR314531	unknown	unknown	human	unknown	UK	Klebsiella pneumoniae	ybt	ICEKp2	ST268	CG36	-	-	-	-	-	-	-	FIBK	99.7	90.5	KL20	Very high
SAMEA2054095	ERR314535	unknown	2012	human	blood	UK	Klebsiella pneumoniae	ybt	ICEKp2	ST268	CG36	-	-	-	-	-	-	-	FIBK	99.8	90.6	KL20	Very high
SAMEA2055004	ERR314530	unknown	2012	human	blood	UK	Klebsiella pneumoniae	ybt	ICEKp2	ST268	CG36	-	-	-	-	-	-	-	FIBK	99.8	90.6	KL20	Very high
SAMEA2055010	ERR314551	unknown	unknown	human	unknown	UK	Klebsiella pneumoniae	ybt	ICEKp2	ST268	CG36	-	-	-	-	-	-	-	FIBK	99.8	90.6	KL20	Very high
SAMEA2602950	GCF_000822245.1	S_52BG	2006	human	unknown	Italy	Klebsiella pneumoniae	-	-	ST268	CG36	-	-	-	-	-	-	-	FIBK	90.41	99.7	KL20	Good
SAMN02356600	GCA_000566965.1	UCI 20	unknown	human	urine	USA	Klebsiella pneumoniae	-	-	ST268	CG36	-	-	-	-	-	-	-	FIBK	99.7	90.7	KL20	Very high
SAMEA3356970	ERR1008661	INF102	2013	human	urine	Australia	Klebsiella pneumoniae	-	-	ST27	CG27	-	-	-	-	-	-	-	-	-	-	KL2	High
SAMEA2273605	ERR486352	k414	2002	human	blood	UK	Klebsiella pneumoniae	-	-	ST27	CG27	-	-	-	-	-	-	-	-	-	-	KL28	Good
SAMEA3356959	ERR1215608	INF016	2013	human	blood	Australia	Klebsiella pneumoniae	-	-	ST27	CG27	-	-	-	-	-	-	-	FIBK	90.41	99.6	KL109	Good
SAMEA3356992	ERR1023766	INF033	2013	human	sputum	Australia	Klebsiella pneumoniae	-	-	ST27	CG27	-	-	-	-	-	-	-	FIBK	90.41	99.6	KL37	Good
SAMEA3357022	ERR1008687	INF128	2013	human	sputum	Australia	Klebsiella pneumoniae	-	-	ST27	CG27	-	-	-	-	-	-	-	FIBK	90.41	99.6	KL107	None
SAMEA3357039	ERR1023790	INF057	2013	human	urine	Australia	Klebsiella pneumoniae	-	-	ST27	CG27	-	-	-	-	-	-	-	FIBK	90.41	99.6	KL142	Good
SAMEA3357136	ERR1023834	INF197	2013	human	urine	Australia	Klebsiella pneumoniae	-	-	ST27	CG27	-	-	-	-	-	-	-	FIBK	90.41	99.6	KL38	Low
SAMEA3357159	ERR1008757	INF301	2014	human	sputum	Australia	Klebsiella pneumoniae	-	-	ST27	CG27	-	-	-	-	-	-	-	FIBK	90.41	99.6	KL61	Good
SAMEA3357185	ERR1215613	INF228	2013	human	urine	Australia	Klebsiella pneumoniae	-	-	ST27	CG27	-	-	-	-	-	-	-	FIBK	90.41	99.6	KL142	Good
SAMEA3357220	ERR1008787	INF337	2014	human	wound	Australia	Klebsiella pneumoniae	-	-	ST27	CG27	-	-	-	-	-	-	-	FIBK	90.41	99.6	KL109	Good
SAMEA2273606	ERR486353	k544	2003	human	blood	UK	Klebsiella pneumoniae	-	-	ST27	CG27	-	-	-	-	-	-	-	FIBK	90.41	99.6	KL117	Very high
SAMEA2273691	ERR474509	k1424	2006	human	blood	UK	Klebsiella pneumoniae	-	-	ST27	CG27	-	-	-	-	-	-	-	FIBK	90.41	99.6	KL38	Very high
SAMEA2273729	ERR486785	k1662	2007	human	blood	UK	Klebsiella pneumoniae	-	-	ST27	CG27	-	-	-	-	-	-	-	FIBK	90.41	99.6	KL117	Very high
SAMEA882008	ERS011879	U 13792/2	2009	human	urine	Laos	Klebsiella pneumoniae	-	-	ST273	CG147	-	-	-	-	-	-	-	-	-	-	KL74	Good
SAMEA882127	ERS011982	QMP M1-965	2007	human	intestinal biopsy	USA	Klebsiella pneumoniae	-	-	ST276	-	-	-	-	-	-	-	-	-	-	-	KL127	Good
SAMN02927746	SRR1561236	Israel-2007b	2007	human	unknown	Israel	Klebsiella pneumoniae	-	-	ST277	-	-	-	-	-	-	-	-	-	-	-	KL46	Very high
SAMEA2602964	GCF_000822525.1	S_69BO	2011	human	unknown	Italy	Klebsiella pneumoniae	-	-	ST277	-	-	-	-	-	-	-	-	-	-	-	KL46	None
SAMN03280429	GCF_001034305.1	UCI94	2014	human	unknown	unknown	Klebsiella pneumoniae	-	-	ST277	-	-	-	-	-	-	-	-	FIBK	90.5	99.6	KL46	Very high
SAMEA882133	ERS011984	QMP M1-968	2007	human	intestinal biopsy	USA	Klebsiella pneumoniae	-	-	ST278	-	-	-	-	-	-	-	-	FIBK	90.41	99.31	KL136	Very high
SAMN03197312	GCF_001061605.1	1331_KPNE	2013	human	wound	USA	Klebsiella pneumoniae	-	-	ST278	-	-	-	-	-	-	-	-	FIBK	99.8	90.6	KL136	Good
SAMN06112219	SRR5082458	INF143	2013	human	urine	Australia	Klebsiella pneumoniae	ybt	ICEKp5	ST280	-	-	-	-	-	-	-	-	-	-	-	KL23	Perfect
SAMEA882132	ERS011987	QMP M1-974	2007	human	intestinal biopsy	USA	Klebsiella pneumoniae	-	-	ST280	-	-	-	-	-	-	-	-	-	-	-	KL23	Very high
SAMEA2054080	ERR314490	unknown	unknown	human	unknown	UK	Klebsiella pneumoniae	-	-	ST280	-	-	-	-	-	-	-	-	FIBK	90.8	98.62	KL23	Perfect
SAMEA2054094	ERR314532	unknown	2012	human	urine	UK	Klebsiella pneumoniae	-	-	ST280	-	-	-	-	-	-	-	-	FIBK	90.8	98.62	KL23	Perfect
SAMEA2054934	ERR314500	unknown	2012	human	sterile fluid	UK	Klebsiella pneumoniae	-	-	ST280	-	-	-	-	-	-	-	-	FIBK	90.8	98.62	KL23	Perfect
SAMEA2273739	ERR486791	k1765	2008	human	blood	UK	Klebsiella pneumoniae	-	-	ST280	-	-	-	-	-	-	-	-	FIBK	90.8	98.62	KL23	Very high
SAMEA882091	ERS011993	QMP M2-389	2007	bovine	intestinal	USA	Klebsiella pneumoniae	-	-	ST289	-	-	-	-	-	-	-	-	FIBK	99.7	90.5	KL59	None
SAMEA3357009	ERR1008681	INF122	2013	human	urine	Australia	Klebsiella pneumoniae	-	-	ST29	CG29	-	-	-	-	-	-	-	-	-	-	KL30	Good
SAMEA2273533	ERR486289	k283	2002	human	blood	Ireland	Klebsiella pneumoniae	ybt	unknown	ST29	CG29	-	-	-	-	-	-	-	-	-	-	KL30	Good
SAMEA2273809	ERR486417	k2320	2010	human	blood	UK	Klebsiella pneumoniae	-	-	ST29	CG29	-	-	-	-	-	-	-	-	-	-	KL54	Very high
SAMEA2273811	ERR486419	k2328	2010	human	blood	UK	Klebsiella pneumoniae	ybt	ICEKp11	ST29	CG29	-	-	-	-	-	-	-	-	-	-	KL30	Good
SAMN02470575	GCA_000465975.1	KP-1	unknown	unknown	environment	Australia	Klebsiella pneumoniae	-	-	ST29	CG29	-	-	-	-	-	-	-	-	-	-	KL54	Very high
SAMEA3357145	ERR1023843	INF206	2013	human	urine	Australia	Klebsiella pneumoniae	-	-	ST29	CG29	-	-	-	-	-	-	-	FIBK	99.6	90.41	KL63	Very high
SAMEA3357177	ERR1008766	INF313	2014	human	urine	Australia	Klebsiella pneumoniae	-	-	ST29	CG29	-	-	-	-	-	-	-	FIBK	90.8	98.62	KL30	Low
SAMEA3357193	ERR1008775	INF322	2014	human	urine	Australia	Klebsiella pneumoniae	-	-	ST29	CG29	-	-	-	-	-	-	-	FIBK	90.8	98.62	KL30	Good
SAMEA3357217	ERR1035991	INF246	2013	human	urine	Australia	Klebsiella pneumoniae	-	-	ST29	CG29	-	-	-	-	-	-	-	FIBK	90.8	98.62	KL30	Good
SAMEA3357223	ERR1008714	INF249	2013	human	urine	Australia	Klebsiella pneumoniae	-	-	ST29	CG29	-	-	-	-	-	-	-	FIBK	90.8	98.62	KL30	Good
SAMEA3357225	ERR1008715	INF250	2013	human	urine	Australia	Klebsiella pneumoniae	-	-	ST29	CG29	-	-	-	-	-	-	-	FIBK	90.8	98.62	KL30	Good
SAMEA3357244	ERR1008724	INF261	2013	human	urine	Australia	Klebsiella pneumoniae	-	-	ST29	CG29	-	-	-	-	-	-	-	FIBK	90.8	98.62	KL30	Good
SAMEA3357254	ERR1015287	INF354	2014	human	urine	Australia	Klebsiella pneumoniae	-	-	ST29	CG29	-	-	-	-	-	-	-	FIBK	90.8	98.62	KL30	Low
SAMEA3357273	ERR1008738	INF279	2014	human	urine	Australia	Klebsiella pneumoniae	-	-	ST29	CG29	-	-	-	-	-	-	-	FIBK	90.8	98.62	KL30	Good
SAMEA3357278	ERR1008740	INF282	2014	human	urine	Australia	Klebsiella pneumoniae	-	-	ST29	CG29	-	-	-	-	-	-	-	FIBK	90.8	98.62	KL30	Good
SAMEA3357292	ERR1008747	INF289	2014	human	urine	Australia	Klebsiella pneumoniae	-	-	ST29	CG29	-	-	-	-	-	-	-	FIBK	90.8	98.62	KL30	Good
SAMN06112231	SRR5082464	INF332	2014	human	urine	Australia	Klebsiella pneumoniae	-	-	ST29	CG29	-	-	-	-	-	-	-	FIBK	90.8	98.62	KL30	Good
SAMEA2073314	ERR349820	441	2012	human	ET Tip	Nepal	Klebsiella pneumoniae	ybt	ICEKp5	ST29	CG29	-	-	-	-	-	-	-	FIBK	90.41	99.7	KL19	High
SAMEA2073507	ERR349842	550	2012	human	urine	Nepal	Klebsiella pneumoniae	ybt	ICEKp2	ST29	CG29	-	-	-	-	-	-	-	FIBK	90.41	99.7	KL19	High
SAMEA1713043	ERR257640	unknown	2006	human	blood	UK	Klebsiella pneumoniae	ybt	ICEKp5	ST29	CG29	-	-	-	-	-	-	-	FIBK	90.41	98.52	KL54	Very high
SAMEA2053792	ERR314402	unknown	2012	human	urine	UK	Klebsiella pneumoniae	ybt	ICEKp5	ST29	CG29	-	-	-	-	-	-	-	FIBK	90.41	99.7	KL19	High
SAMEA2689774	ERR690969	NCTC9504	1954	human	post-operative infection	USA	Klebsiella pneumoniae	-	-	ST29	CG29	-	-	-	-	-	-	-	FIBK	90.8	98.62	KL8	Very high
SAMEA3251443	ERR902057	NCTC11692	unknown	unknown	unknown	unknown	Klebsiella pneumoniae	-	-	ST29	CG29	-	-	-	-	-	-	-	FIBK	90.8	98.62	KL30	None
SAMEA3345122	ERR950081	NCTC9127	1933	food	ice cream	USA	Klebsiella pneumoniae	-	-	ST29	CG29	-	-	-	-	-	-	-	FIBK	90.8	98.62	KL8	Very high
SAMEA2273716	ERR486781	k1604	2007	human	blood	Ireland	Klebsiella pneumoniae	-	-	ST29	CG29	-	-	-	-	-	-	-	FIBK	90.41	98.52	KL30	Good
SAMEA2273877	ERR486510	k2326	2010	human	blood	UK	Klebsiella pneumoniae	ybt	ICEKp3	ST29	CG29	-	-	-	-	-	-	-	FIBK	90.41	98.52	KL54	Very high
SAMEA2602985	GCF_000822945.1	S_91SGR	2012	human	unknown	Italy	Klebsiella pneumoniae	-	-	ST29	CG29	-	-	-	-	-	-	-	FIBK	90.5	99.8	KL114	Very high
SAMN03014686	GCF_000785625.1	XDR	2013	human	sputum	China	Klebsiella pneumoniae	-	-	ST29	CG29	-	-	-	-	-	-	-	FIBK	90.8	98.62	KL30	Very high
SAMN03280288	GCF_001031895.1	CHS146	2014	human	unknown	USA	Klebsiella pneumoniae	ybt	ICEKp5	ST29	CG29	-	-	-	-	-	-	-	FIBK	90.41	99.7	KL19	High
SAMN03280302	GCF_001032185.1	CHS161	2014	human	unknown	USA	Klebsiella pneumoniae	-	-	ST29	CG29	-	-	-	-	-	-	-	FIBK	90.41	99.7	KL19	High
SAMEA881994	ERS005759	AJ082	2002	human	urine	Australia	Klebsiella pneumoniae	-	-	ST290	-	-	-	-	-	-	-	-	-	-	-	KL21	Very high
SAMEA3357139	ERR1023837	INF200	2013	human	tissue	Australia	Klebsiella pneumoniae	-	-	ST292	-	-	-	-	-	-	-	-	-	-	-	KL143	Perfect
SAMEA882003	ERS005756	AJ146	2002	human	respiratory	Australia	Klebsiella pneumoniae	-	-	ST292	-	-	-	-	-	-	-	-	FIB	-	-	KL51	Perfect
SAMEA2273783	ERR486393	k1961	2008	human	blood	UK	Klebsiella pneumoniae	ybt+clb	ICEKp10	ST292	-	-	-	-	-	-	-	-	FIBK	90.8	98.62	KL38	Very high
SAMEA882042	ERS005764	AJ099	2002	human	unknown	Australia	Klebsiella pneumoniae	-	-	ST294	-	-	-	-	-	-	-	-	-	-	-	KL30	Good
SAMEA882260	ERS011999	QMP M2-488	2007	bovine	intestinal	USA	Klebsiella pneumoniae	-	-	ST294	-	-	-	-	-	-	-	-	-	-	-	KL1	Very high
SAMEA882080	ERS012001	QMP M2-654	2007	bovine	intestinal	USA	Klebsiella pneumoniae	-	-	ST295	-	-	-	-	-	-	-	-	-	-	-	KL30	Very high
SAMEA2072923	ERR349770	139	2012	human	sputum	Nepal	Klebsiella pneumoniae	-	-	ST297	-	-	-	-	-	-	-	-	FIBK	90.31	98.81	KL10	Very high
SAMEA3345123	ERR950082	NCTC9130	1952	human	urine	Denmark	Klebsiella pneumoniae	-	-	ST297	-	-	-	-	-	-	-	-	FIBK	90.8	98.62	KL10	Very high
SAMEA882033	ERS012004	QMP M2-684	2007	bovine	intestinal	USA	Klebsiella pneumoniae	-	-	ST298	CG36	-	-	-	-	-	-	-	-	-	-	KL107	None
SAMN02927724	SRR1561214	Canada-2009d	2009	human	unknown	Canada	Klebsiella pneumoniae	-	-	ST2982	-	-	-	-	-	-	-	-	-	-	-	KL22	Good
SAMN02927847	SRR1561337	US-NY-2004c	2004	human	unknown	USA	Klebsiella pneumoniae	-	-	ST2983	-	-	-	-	-	-	-	-	FIBK	90.8	98.62	KL140	Very high
SAMEA3357284	ERR1015298	KSB1_5A	2013	human	rectal swab	Australia	Klebsiella pneumoniae	ybt	plasmid	ST2990	-	-	-	-	-	-	-	-	FIBK	99.8	90.41	KL8	Very high
SAMEA3357289	ERR1015300	KSB1_8A	2013	human	rectal swab	Australia	Klebsiella pneumoniae	-	-	ST2991	-	-	-	-	-	-	-	-	FIBK	90.41	99.7	KL119	Very high
SAMEA3356971	ERR1023756	INF023	2013	human	urine	Australia	Klebsiella pneumoniae	-	-	ST2997	-	-	-	-	-	-	-	-	-	-	-	KL158	Good
SAMEA3357053	ERR1023796	INF065	2013	human	urine	Australia	Klebsiella pneumoniae	ybt	plasmid	ST2998	-	-	-	-	-	-	-	-	FIBK	99.8	90.41	KL125	High
SAMEA3529254	ERR1140973	NCTC204	1920	unknown	unknown	UK	Klebsiella pneumoniae	ybt+clb	ICEKp10	ST3	CG3	iro*	-	-	-	-	1	-	FIBK	99.8	90.5	KL3	None
SAMEA3492656	ERR1070156	NCTC10246	1948	unknown	unknown	USA	Klebsiella pneumoniae	ybt+clb	ICEKp10	ST3	CG3	iro*	-	-	-	-	1	-	FIBK	99.8	90.5	KL3	High
SAMEA3403046	ERR985351	NCTC5056	unknown	human	pneumonia	unknown	Klebsiella pneumoniae	ybt+clb	ICEKp10	ST3	CG3	iro*	-	-	-	-	1	-	FIBK	99.8	90.5	KL3	Very high
SAMN02470063	GCA_000281755.1	DSM 30104	unknown	human	blood	Korea	Klebsiella pneumoniae	ybt+clb	ICEKp10	ST3	CG3	iro*	-	-	-	-	1	-	FIBK	99.8	90.5	KL3	Very high
SAMN03078684	GCF_000788025.1	4640	unknown	human	Severe Trauma Site	USA	Klebsiella pneumoniae	ybt+clb	ICEKp10	ST3	CG3	iro*	-	-	-	-	1	-	FIBK	99.8	90.5	KL3	Good
SAMN02870152	GCF_000742135.1	ATCC 13883	unknown	unknown	unknown	unknown	Klebsiella pneumoniae	ybt+clb	ICEKp10	ST3	CG3	iro*	-	-	-	-	1	-	FIBK	99.8	90.5	KL3	High
SAMEA3357260	ERR1023722	INF357	2014	human	urine	Australia	Klebsiella pneumoniae	-	-	ST30	-	-	-	-	-	-	-	-	FIBK	99.51	90.41	KL64	Good
SAMEA882276	ERS005743	AJ049	2001	human	unknown	Australia	Klebsiella pneumoniae	-	-	ST30	-	-	-	-	-	-	-	-	FIBK	99.51	90.41	KL64	Very high
SAMEA882295	ERS012045	1789	2005	human	sterile	Indonesia	Klebsiella pneumoniae	-	-	ST300	-	-	-	-	-	-	-	-	FIBK	90.8	98.62	KL18	Very high
SAMEA3356986	ERR1023763	INF030	2013	human	urine	Australia	Klebsiella pneumoniae	-	-	ST3038	-	-	-	-	-	-	-	-	FIBK	90.41	98.32	KL24	High
SAMN06112223	SRR5082445	INF293	2014	human	urine	Australia	Klebsiella pneumoniae	-	-	ST3040	-	-	-	-	-	-	-	-	FIBK	90.41	99.6	KL38	Good
SAMEA3357087	ERR1008641	INF082	2013	human	urine	Australia	Klebsiella pneumoniae	-	-	ST3041	CG253	-	-	-	-	-	-	-	FIBK	90.41	99.6	KL30	Good
SAMEA3357036	ERR1023789	INF056	2013	human	urine	Australia	Klebsiella pneumoniae	ybt	ICEKp5	ST3042	CG253	-	-	-	-	-	-	-	FIBK	90.41	99.6	KL18	Perfect
SAMEA3357234	ERR1008719	INF256	2013	human	urine	Australia	Klebsiella pneumoniae	-	-	ST3043	CG323	-	-	-	-	-	-	-	FIBK	90.41	99.7	KL10	Good
SAMN06112228	SRR5082463	INF333	2014	human	sputum	Australia	Klebsiella pneumoniae	-	-	ST3044	CG323	-	-	-	-	-	-	-	FIBK	90.8	98.62	KL21	Good
SAMEA3356999	ERR1008676	INF117	2013	human	urine	Australia	Klebsiella pneumoniae	-	-	ST3045	-	-	-	-	-	-	-	-	-	-	-	KL146	Very high
SAMEA3357069	ERR1008710	INF153	2013	human	urine	Australia	Klebsiella pneumoniae	-	-	ST3046	CG45	-	-	-	-	-	-	-	FIBK	90.6	98.71	KL22	Good
SAMEA3357201	ERR1008778	INF325	2014	human	blood	Australia	Klebsiella pneumoniae	-	-	ST3048	-	-	-	-	-	-	-	-	FIBK	99.7	90.5	KL30	Very high
SAMEA3357144	ERR1023842	INF205	2013	human	urine	Australia	Klebsiella pneumoniae	-	-	ST3049	-	-	-	-	-	-	-	-	-	-	-	KL55	Very high
SAMEA3357098	ERR1008646	INF087	2013	human	wound	Australia	Klebsiella pneumoniae	-	-	ST3050	-	-	-	-	-	-	-	-	-	-	-	KL36	Perfect
SAMEA3357141	ERR1023839	INF202	2013	human	urine	Australia	Klebsiella pneumoniae	-	-	ST3052	CG34	-	-	-	-	-	-	-	FIBK	99.7	90.5	KL112	Perfect
SAMEA3357163	ERR1008759	INF303	2014	human	wound	Australia	Klebsiella pneumoniae	-	-	ST3054	-	-	-	-	-	-	-	-	FIBK	90.31	98.42	KL46	Good
SAMEA3357275	ERR1215615	INF280	2014	human	tissue	Australia	Klebsiella pneumoniae	-	-	ST3055	-	-	-	-	-	-	-	-	-	-	-	KL47	Very high
SAMEA3357084	ERR1023803	INF160	2013	human	urine	Australia	Klebsiella pneumoniae	ybt	plasmid	ST3056	-	-	-	-	-	-	-	-	FIBK	99.41	90.31	KL30	Very high
SAMEA3357181	ERR1008768	INF315	2014	human	blood	Australia	Klebsiella pneumoniae	ybt	ICEKp4	ST3057	-	-	-	-	-	-	-	-	-	-	-	KL30	Very high
SAMEA3357199	ERR1008777	INF324	2014	human	urine	Australia	Klebsiella pneumoniae	-	-	ST3058	-	-	-	-	-	-	-	-	-	-	-	KL51	Very high
SAMEA3357113	ERR1023815	INF177	2013	human	urine	Australia	Klebsiella pneumoniae	ybt	plasmid	ST3061	-	-	-	-	-	-	-	-	FIBK	99.8	90.41	KL8	Very high
SAMEA3357219	ERR1008712	INF247	2013	human	urine	Australia	Klebsiella pneumoniae	-	-	ST3062	-	-	-	-	-	-	-	-	FIB	-	-	KL124	Good
SAMEA3357221	ERR1008713	INF248	2013	human	urine	Australia	Klebsiella pneumoniae	-	-	ST3063	-	-	-	-	-	-	-	-	-	-	-	KL20	Very high
SAMEA3356978	ERR1008666	INF107	2013	human	urine	Australia	Klebsiella pneumoniae	-	-	ST3064	-	-	-	-	-	-	-	-	-	-	-	KL54	Perfect
SAMEA3357123	ERR1023822	INF184	2013	human	urine	Australia	Klebsiella pneumoniae	-	-	ST3065	-	-	-	-	-	-	-	-	-	-	-	KL124	Perfect
SAMEA3357029	ERR1008690	INF131	2013	human	urine	Australia	Klebsiella pneumoniae	-	-	ST3066	-	-	-	-	-	-	-	-	-	-	-	KL13	Good
SAMEA3357130	ERR1023829	INF192	2013	human	urine	Australia	Klebsiella pneumoniae	ybt	plasmid	ST3067	-	-	-	-	-	-	-	-	FIBK	99.8	90.41	KL63	Very high
SAMEA3357180	ERR1023863	INF226	2013	human	urine	Australia	Klebsiella pneumoniae	-	-	ST3068	-	-	-	-	-	-	-	-	-	-	-	KL119	Very high
SAMEA2072925	ERR349773	153	2012	human	Catheter tip	Nepal	Klebsiella pneumoniae	-	-	ST307	ST307	-	-	-	-	-	-	-	FIBK	90.8	98.62	KL102	Very high
SAMEA2072950	ERR349787	215	2012	human	sputum	Nepal	Klebsiella pneumoniae	-	-	ST307	ST307	-	-	-	-	-	-	-	FIBK	90.8	98.62	KL102	Very high
SAMEA2073118	ERR349797	273	2012	human	tissue	Nepal	Klebsiella pneumoniae	-	-	ST307	ST307	-	-	-	-	-	-	-	FIBK	90.8	98.62	KL102	Very high
SAMEA1713029	ERR257620	unknown	2010	human	blood	UK	Klebsiella pneumoniae	-	-	ST307	ST307	-	-	-	-	-	-	-	FIBK	90.8	98.62	KL102	Very high
SAMEA2053711	ERR311471	unknown	2012	human	sterile fluid	UK	Klebsiella pneumoniae	-	-	ST307	ST307	-	-	-	-	-	-	-	FIBK	90.8	98.62	KL102	Very high
SAMEA2053865	ERR314459	unknown	2012	human	sputum	UK	Klebsiella pneumoniae	-	-	ST307	ST307	-	-	-	-	-	-	-	FIBK	90.8	98.62	KL102	Very high
SAMEA2053867	ERR314465	unknown	2012	human	blood	UK	Klebsiella pneumoniae	-	-	ST307	ST307	-	-	-	-	-	-	-	FIBK	90.8	98.62	KL102	Very high
SAMEA2053899	ERR311472	unknown	unknown	human	unknown	UK	Klebsiella pneumoniae	-	-	ST307	ST307	-	-	-	-	-	-	-	FIBK	90.8	98.62	KL102	Very high
SAMEA2053942	ERR314525	unknown	2012	human	blood	UK	Klebsiella pneumoniae	-	-	ST307	ST307	-	-	-	-	-	-	-	FIBK	90.8	98.62	KL102	Very high
SAMEA2054039	ERR314442	unknown	2012	human	urine	UK	Klebsiella pneumoniae	ybt	ICEKp3	ST307	ST307	-	-	-	-	-	-	-	FIBK	90.8	98.62	KL102	Very high
SAMEA2054085	ERR314505	unknown	2012	human	sterile fluid	UK	Klebsiella pneumoniae	-	-	ST307	ST307	-	-	-	-	-	-	-	FIBK	90.8	98.62	KL102	Very high
SAMEA2054099	ERR314547	unknown	2012	human	urine	UK	Klebsiella pneumoniae	-	-	ST307	ST307	-	-	-	-	-	-	-	FIBK	90.8	98.62	KL102	Very high
SAMEA2054751	ERR311470	unknown	unknown	human	unknown	UK	Klebsiella pneumoniae	-	-	ST307	ST307	-	-	-	-	-	-	-	FIBK	90.8	98.62	KL102	Very high
SAMEA2054837	ERR314437	unknown	unknown	human	unknown	UK	Klebsiella pneumoniae	-	-	ST307	ST307	-	-	-	-	-	-	-	FIBK	90.8	98.62	KL102	Very high
SAMEA2054920	ERR314458	unknown	2012	human	urine	UK	Klebsiella pneumoniae	-	-	ST307	ST307	-	-	-	-	-	-	-	FIBK	90.8	98.62	KL102	Very high
SAMEA2055002	ERR314524	unknown	unknown	human	unknown	UK	Klebsiella pneumoniae	-	-	ST307	ST307	-	-	-	-	-	-	-	FIBK	90.8	98.62	KL102	Very high
SAMEA2273850	ERR486458	k2729	2011	human	blood	UK	Klebsiella pneumoniae	-	-	ST307	ST307	-	-	-	-	-	-	-	FIBK	90.8	98.62	KL102	Very high
SAMEA2602911	GCF_000821465.1	S_10PV	2012	human	unknown	Italy	Klebsiella pneumoniae	ybt	ICEKp3	ST307	ST307	-	-	-	-	-	-	-	FIBK	90.8	98.62	KL102	Very high
SAMEA2602918	GCF_000821605.1	S_17PV	2012	human	unknown	Italy	Klebsiella pneumoniae	-	-	ST307	ST307	-	-	-	-	-	-	-	FIBK	90.8	98.62	KL102	Good
SAMEA2602938	GCF_000822005.1	S_40AVR	2013	human	unknown	Italy	Klebsiella pneumoniae	ybt	ICEKp3	ST307	ST307	-	-	-	-	-	-	-	FIBK	90.8	98.62	KL102	Very high
SAMEA2602994	GCF_000823125.1	S_9PV	2012	human	unknown	Italy	Klebsiella pneumoniae	-	-	ST307	ST307	-	-	-	-	-	-	-	FIBK	90.8	98.62	KL102	Good
SAMN02138583	GCA_000567685.1	MGH 43	2012	human	urine	USA	Klebsiella pneumoniae	-	-	ST307	ST307	-	-	-	-	-	-	-	FIBK	90.8	98.62	KL102	Very high
SAMEA1905176	ERR276947	unknown	2011	human	unknown	UK	Klebsiella pneumoniae	-	-	ST307	ST307	-	-	-	-	-	-	-	FIBK	90.8	98.62	KL102	Very high
SAMEA3357056	ERR1215610	INF066	2013	human	urine	Australia	Klebsiella pneumoniae	-	-	ST3070	-	-	-	-	-	-	-	-	-	-	-	KL107	None
SAMEA3357028	ERR1023785	INF052	2013	human	tissue	Australia	Klebsiella pneumoniae	-	-	ST3071	-	-	-	-	-	-	-	-	-	-	-	KL35	Good
SAMEA3357174	ERR1023860	INF223	2013	human	urine	Australia	Klebsiella pneumoniae	-	-	ST3072	-	-	-	-	-	-	-	-	FIBK	90.41	98.52	KL39	Very high
SAMEA3357209	ERR1035987	INF241	2013	human	blood	Australia	Klebsiella pneumoniae	ybt	plasmid	ST3072	-	-	-	-	-	-	-	-	FIBK	99.8	90.41	KL39	Very high
SAMEA3357211	ERR1035988	INF242	2013	human	urine	Australia	Klebsiella pneumoniae	ybt	plasmid	ST3072	-	-	-	-	-	-	-	-	FIBK	99.8	90.41	KL39	High
SAMEA3357213	ERR1035989	INF243	2013	human	urine	Australia	Klebsiella pneumoniae	-	-	ST3072	-	-	-	-	-	-	-	-	FIBK	99.7	90.5	KL39	Very high
SAMEA3357282	ERR1008742	INF284	2014	human	urine	Australia	Klebsiella pneumoniae	-	-	ST3072	-	-	-	-	-	-	-	-	FIBK	99.7	90.5	KL39	Very high
SAMEA3357001	ERR1008677	INF118	2013	human	wound	Australia	Klebsiella pneumoniae	-	-	ST3073	-	-	-	-	-	-	-	-	FIBK	90.41	99.6	KL132	Perfect
SAMEA3357238	ERR1008721	INF258	2013	human	urine	Australia	Klebsiella pneumoniae	-	-	ST3074	-	-	-	-	-	-	-	-	FIBK	99.51	90.31	KL13	Good
SAMEA3357031	ERR1008691	INF132	2013	human	urine	Australia	Klebsiella pneumoniae	-	-	ST3075	-	-	-	-	-	-	-	-	-	-	-	KL133	Perfect
SAMEA3357006	ERR1008679	INF120	2013	human	urine	Australia	Klebsiella pneumoniae	-	-	ST309	CG37	-	-	-	-	-	-	-	FIBK	90.41	99.31	KL42	Perfect
SAMEA1713125	ERR257604	unknown	2010	human	blood	UK	Klebsiella pneumoniae	-	-	ST309	CG37	-	-	-	-	-	-	-	FIBK	90.41	98.52	KL15	Very high
SAMEA882119	ERS011825	QMP B2-211	2006	bovine	sterile	USA	Klebsiella pneumoniae	-	-	ST309	CG37	-	-	-	-	-	-	-	FIBK	90.41	99.31	KL42	Very high
SAMEA882249	ERS011786	08-0345m	2008	human	sterile	Vietnam	Klebsiella pneumoniae	-	-	ST309	CG37	-	-	-	-	-	-	-	FIBK	90.41	99.31	KL42	Very high
SAMN03280386	GCF_001185665.1	MGH83	2014	human	unknown	unknown	Klebsiella pneumoniae	-	-	ST309	CG37	-	-	-	-	-	-	-	FIBK	90.41	99.31	KL42	Very high
SAMEA1904993	ERR276989	unknown	2011	human	unknown	UK	Klebsiella pneumoniae	-	-	ST309	CG37	-	-	-	-	-	-	-	FIBK	99.6	90.41	KL42	Very high
SAMEA3357285	ERR1008744	INF286	2014	human	urine	Australia	Klebsiella pneumoniae	-	-	ST3096	-	-	-	-	-	-	-	-	FIBK	90.41	99.51	KL58	Good
SAMEA3357426	ERR1023694	KSB2_3C	2014	human	rectal swab	Australia	Klebsiella pneumoniae	-	-	ST310	-	-	-	-	-	-	-	-	-	-	-	KL1	Very high
SAMEA882074	ERS005774	AJ196	2002	human	respiratory	Australia	Klebsiella pneumoniae	-	-	ST310	-	-	-	-	-	-	-	-	-	-	-	KL1	Very high
SAMEA2273652	ERR486768	k1092	2005	human	blood	UK	Klebsiella pneumoniae	-	-	ST317	-	-	-	-	-	-	-	-	FIBK	90.41	99.6	KL15	Very high
SAMEA3368261	ERR980612	NCTC11698	unknown	unknown	unknown	unknown	Klebsiella pneumoniae	-	-	ST321	-	-	-	-	-	-	-	-	-	-	-	KL3	High
SAMEA3356990	ERR1008672	INF113	2013	human	urine	Australia	Klebsiella pneumoniae	-	-	ST321	-	-	-	-	-	-	-	-	FIBK	90.8	98.62	KL3	Very high
SAMEA2602951	GCF_000822265.1	S_53BG	2009	human	unknown	Italy	Klebsiella pneumoniae	-	-	ST321	-	-	-	-	-	-	-	-	FIBK	90.8	98.62	KL3	Good
SAMEA3251438	ERR902052	NCTC11678	unknown	unknown	unknown	unknown	Klebsiella pneumoniae	-	-	ST322	CG322	-	-	-	-	-	-	-	-	-	-	KL17	High
SAMEA3468853	ERR1025273	NCTC9137	1952	human	urine	Denmark	Klebsiella pneumoniae	-	-	ST322	CG322	-	-	-	-	-	-	-	-	-	-	KL17	Very high
SAMN06112130	SRR5082342	A0312385	unknown	human	unknown	Australia	Klebsiella pneumoniae	-	-	ST322	CG322	-	-	-	-	-	-	-	FIBK	90.41	99.7	KL17	Very high
SAMN03280423	GCF_001034205.1	UCI76	2014	human	unknown	unknown	Klebsiella pneumoniae	-	-	ST322	CG322	-	-	-	-	-	-	-	FIBK	90.8	98.62	KL17	Very high
SAMEA1905034	ERR276922	unknown	2011	human	unknown	UK	Klebsiella pneumoniae	-	-	ST322	CG322	-	-	-	-	-	-	-	FIBK	90.8	98.62	KL17	Very high
SAMEA3356961	ERR1023751	INF018	2013	human	urine	Australia	Klebsiella pneumoniae	-	-	ST323	CG323	-	-	-	-	-	-	-	-	-	-	KL21	Good
SAMEA3356987	ERR1008670	INF111	2013	human	urine	Australia	Klebsiella pneumoniae	-	-	ST323	CG323	-	-	-	-	-	-	-	-	-	-	KL21	Perfect
SAMEA3357070	ERR1008632	INF073	2013	human	Ileal conduit urine	Australia	Klebsiella pneumoniae	-	-	ST323	CG323	-	-	-	-	-	-	-	-	-	-	KL21	Good
SAMEA3357328	ERR1023631	KSB1_7E	2013	human	rectal swab	Australia	Klebsiella pneumoniae	-	-	ST323	CG323	-	-	-	-	-	-	-	-	-	-	KL21	Perfect
SAMN04011425	GCF_001316845.1	ST323:941530379	unknown	human	unknown	South Africa	Klebsiella pneumoniae	-	-	ST323	CG323	-	-	-	-	-	-	-	FIB,FIBK	90.8	98.62	KL21	Good
SAMEA3356947	ERR1023739	INF003	2013	human	fluid	Australia	Klebsiella pneumoniae	-	-	ST323	CG323	-	-	-	-	-	-	-	FIBK	90.8	98.62	KL21	Good
SAMEA3356995	ERR1008674	INF115	2013	human	BAL	Australia	Klebsiella pneumoniae	-	-	ST323	CG323	-	-	-	-	-	-	-	FIBK	90.8	98.62	KL21	Perfect
SAMEA3357025	ERR1023783	INF050	2013	human	BAL	Australia	Klebsiella pneumoniae	-	-	ST323	CG323	-	-	-	-	-	-	-	FIBK	90.8	98.62	KL21	Perfect
SAMEA3357033	ERR1008692	INF133	2013	human	wound	Australia	Klebsiella pneumoniae	-	-	ST323	CG323	-	-	-	-	-	-	-	FIBK	90.8	98.62	KL21	Perfect
SAMEA3357060	ERR1008705	INF148	2013	human	urine	Australia	Klebsiella pneumoniae	-	-	ST323	CG323	-	-	-	-	-	-	-	FIBK	90.8	98.62	KL21	Perfect
SAMEA3357063	ERR1008629	INF070	2013	human	Ileal conduit urine	Australia	Klebsiella pneumoniae	-	-	ST323	CG323	-	-	-	-	-	-	-	FIBK	90.8	98.62	KL21	Perfect
SAMEA3357109	ERR1008652	INF093	2013	human	wound	Australia	Klebsiella pneumoniae	-	-	ST323	CG323	-	-	-	-	-	-	-	FIBK	90.8	98.62	KL21	Perfect
SAMEA3357111	ERR1008653	INF094	2013	human	urine	Australia	Klebsiella pneumoniae	-	-	ST323	CG323	-	-	-	-	-	-	-	FIBK	90.8	98.62	KL21	Perfect
SAMEA3357203	ERR1008779	INF327	2014	human	urine	Australia	Klebsiella pneumoniae	-	-	ST323	CG323	-	-	-	-	-	-	-	FIBK	90.8	98.62	KL21	Perfect
SAMEA3357208	ERR1008781	INF329	2014	human	urine	Australia	Klebsiella pneumoniae	-	-	ST323	CG323	-	-	-	-	-	-	-	FIBK	90.8	98.62	KL21	Very high
SAMEA3357242	ERR1008723	INF260	2013	human	sputum	Australia	Klebsiella pneumoniae	-	-	ST323	CG323	-	-	-	-	-	-	-	FIBK	90.8	98.62	KL21	Perfect
SAMEA3357325	ERR1023628	KSB1_4E	2013	human	rectal swab	Australia	Klebsiella pneumoniae	-	-	ST323	CG323	-	-	-	-	-	-	-	FIBK	90.8	98.62	KL21	Perfect
SAMEA3357381	ERR1023674	KSB1_10J	2014	human	rectal swab	Australia	Klebsiella pneumoniae	-	-	ST323	CG323	-	-	-	-	-	-	-	FIBK	90.8	98.62	KL21	Perfect
SAMEA3357405	ERR1023685	KSB2_1B	2014	human	rectal swab	Australia	Klebsiella pneumoniae	-	-	ST323	CG323	-	-	-	-	-	-	-	FIBK	90.8	98.62	KL21	Perfect
SAMEA3357419	ERR1023692	KSB2_10B	2014	human	rectal swab	Australia	Klebsiella pneumoniae	-	-	ST323	CG323	-	-	-	-	-	-	-	FIBK	90.8	98.62	KL21	Perfect
SAMEA3357423	ERR1215632	KSB2_2C	2014	human	rectal swab	Australia	Klebsiella pneumoniae	-	-	ST323	CG323	-	-	-	-	-	-	-	FIBK	90.8	98.62	KL21	Good
SAMN06112200	SRR5082487	KSB1_1H	2014	human	rectal swab	Australia	Klebsiella pneumoniae	-	-	ST323	CG323	-	-	-	-	-	-	-	FIBK	90.8	98.62	KL21	Perfect
SAMN06112204	SRR5082446	KSB1_6J	2014	human	rectal swab	Australia	Klebsiella pneumoniae	-	-	ST323	CG323	-	-	-	-	-	-	-	FIBK	90.8	98.62	KL21	Perfect
SAMN06112210	SRR5082466	KSB2_8B	2014	human	rectal swab	Australia	Klebsiella pneumoniae	-	-	ST323	CG323	-	-	-	-	-	-	-	FIBK	90.8	98.62	KL21	Good
SAMN06112211	SRR5082467	KSB2_2B	2014	human	rectal swab	Australia	Klebsiella pneumoniae	-	-	ST323	CG323	-	-	-	-	-	-	-	FIBK	90.8	98.62	KL21	Good
SAMN06112212	SRR5082474	KSB2_5A	2014	human	rectal swab	Australia	Klebsiella pneumoniae	-	-	ST323	CG323	-	-	-	-	-	-	-	FIBK	90.8	98.62	KL21	Good
SAMN06112213	SRR5082480	KSB2_9A	2014	human	rectal swab	Australia	Klebsiella pneumoniae	-	-	ST323	CG323	-	-	-	-	-	-	-	FIBK	90.8	98.62	KL21	Good
SAMN06112216	SRR5082444	INF302	2014	human	sputum	Australia	Klebsiella pneumoniae	-	-	ST323	CG323	-	-	-	-	-	-	-	FIBK	90.8	98.62	KL21	Very high
SAMN06112222	SRR5082454	INF277	2014	human	BAL	Australia	Klebsiella pneumoniae	-	-	ST323	CG323	-	-	-	-	-	-	-	FIBK	90.8	98.62	KL21	Good
SAMEA2273814	ERR486422	k2334	2010	human	blood	UK	Klebsiella pneumoniae	-	-	ST323	CG323	-	-	-	-	-	-	-	FIBK	90.8	98.62	KL21	Very high
SAMEA2602936	GCF_000821965.1	S_37AVR	2013	human	unknown	Italy	Klebsiella pneumoniae	-	-	ST323	CG323	-	-	-	-	-	-	-	FIBK	90.8	98.62	KL21	Good
SAMEA2602945	GCF_000822145.1	S_47AVR	2013	human	unknown	Italy	Klebsiella pneumoniae	-	-	ST323	CG323	-	-	-	-	-	-	-	FIBK	90.8	98.62	KL21	Good
SAMN03144673	GCF_000805735.1	CCBH13327	2013	human	rectal swab	Brazil	Klebsiella pneumoniae	-	-	ST323	CG323	-	-	-	-	-	-	-	FIBK	90.8	98.62	KL21	Very high
SAMN03197629	GCF_001064955.1	436_KPNE	2012	human	eye	USA	Klebsiella pneumoniae	-	-	ST323	CG323	-	-	-	-	-	-	-	FIBK	90.31	99.6	KL21	Low
SAMN03197141	GCF_001060495.1	1183_KPNE	2013	human	BAL	USA	Klebsiella pneumoniae	-	-	ST327	-	-	-	-	-	-	-	-	-	-	-	KL39	Very high
SAMN03938576	GCF_001441295.1	B199	2005	human	blood	Israel	Klebsiella pneumoniae	ybt	ICEKp4	ST327	-	-	-	-	-	-	-	-	-	-	-	KL39	Very high
SAMEA882083	ERS011852	EW-33-R-MAC-2	2006	human	intestinal	Vietnam	Klebsiella pneumoniae	-	-	ST327	-	-	-	-	-	-	-	-	FIBK	99.6	90.41	KL39	Very high
SAMEA3357176	ERR1023861	INF224	2013	human	urine	Australia	Klebsiella pneumoniae	-	-	ST336	CG17/20	-	-	-	-	-	-	-	FIBK	90.8	98.62	KL25	High
SAMEA2273666	ERR474489	k1189	2005	human	blood	UK	Klebsiella pneumoniae	ybt	ICEKp11	ST336	CG17/20	-	-	-	-	-	-	-	FIBK	90.8	98.62	KL25	High
SAMEA2273690	ERR474508	k1419	2006	human	blood	UK	Klebsiella pneumoniae	ybt	ICEKp11	ST336	CG17/20	-	-	-	-	-	-	-	FIBK	90.8	98.62	KL25	High
SAMEA2273692	ERR486775	k1428	2006	human	blood	UK	Klebsiella pneumoniae	ybt	ICEKp11	ST336	CG17/20	-	-	-	-	-	-	-	FIBK	90.8	98.62	KL25	High
SAMEA2273791	ERR486399	k1816	2008	human	blood	UK	Klebsiella pneumoniae	ybt	ICEKp11	ST336	CG17/20	-	-	-	-	-	-	-	FIBK	90.8	98.62	KL25	High
SAMEA2273795	ERR486403	k2169	2009	human	blood	UK	Klebsiella pneumoniae	ybt	ICEKp11	ST336	CG17/20	-	-	-	-	-	-	-	FIBK	90.8	98.62	KL25	High
SAMEA2273797	ERR486405	k2238	2009	human	blood	UK	Klebsiella pneumoniae	ybt	ICEKp11	ST336	CG17/20	-	-	-	-	-	-	-	FIBK	90.8	98.62	KL25	High
SAMEA2273823	ERR486431	k2400	2010	human	blood	UK	Klebsiella pneumoniae	ybt	ICEKp11	ST336	CG17/20	-	-	-	-	-	-	-	FIBK	90.8	98.62	KL25	High
SAMEA2273872	ERR497024	k1435	2006	human	blood	UK	Klebsiella pneumoniae	ybt	ICEKp11	ST336	CG17/20	-	-	-	-	-	-	-	FIBK	90.8	98.62	KL25	High
SAMN02885326	SRR1508872	H1263	2011	human	blood	Nepal	Klebsiella pneumoniae	ybt	ICEKp9	ST336	CG17/20	-	-	-	-	-	-	-	FIBK	90.8	98.62	KL25	High
SAMN02885327	SRR1508876	H1265	2011	human	blood	Nepal	Klebsiella pneumoniae	ybt	ICEKp9	ST336	CG17/20	-	-	-	-	-	-	-	FIBK	90.8	98.62	KL25	High
SAMN02885328	SRR1508857	H1267	2011	human	blood	Nepal	Klebsiella pneumoniae	ybt	ICEKp9	ST336	CG17/20	-	-	-	-	-	-	-	FIBK	90.8	98.62	KL25	High
SAMN02885329	SRR1508873	H1271	2011	human	blood	Nepal	Klebsiella pneumoniae	ybt	ICEKp9	ST336	CG17/20	-	-	-	-	-	-	-	FIBK	90.8	98.62	KL25	High
SAMN02885331	SRR1508874	H1277	2011	human	blood	Nepal	Klebsiella pneumoniae	ybt	ICEKp9	ST336	CG17/20	-	-	-	-	-	-	-	FIBK	90.8	98.62	KL25	High
SAMN02885334	SRR1508860	H1360	2012	human	blood	Nepal	Klebsiella pneumoniae	ybt	ICEKp11	ST336	CG17/20	-	-	-	-	-	-	-	FIBK	90.8	98.62	KL25	High
SAMN02885335	SRR1508859	H1361	2012	human	blood	Nepal	Klebsiella pneumoniae	ybt	ICEKp11	ST336	CG17/20	-	-	-	-	-	-	-	FIBK	90.8	98.62	KL25	High
SAMEA3357222	ERR1008788	INF338	2014	human	urine	Australia	Klebsiella pneumoniae	-	-	ST34	CG34	-	-	-	-	-	-	-	FIBK	90.41	99.7	KL38	Perfect
SAMEA3357241	ERR1015281	INF348	2014	human	urine	Australia	Klebsiella pneumoniae	-	-	ST34	CG34	-	-	-	-	-	-	-	FIBK	90.41	99.31	KL22	Very high
SAMEA3357364	ERR1023666	KSB1_9I	2014	human	rectal swab	Australia	Klebsiella pneumoniae	ybt	ICEKp4	ST34	CG34	-	-	-	-	-	-	-	FIBK	99.7	90.5	KL111	Very high
SAMN06112203	SRR5082460	KSB1_7I	2014	human	rectal swab	Australia	Klebsiella pneumoniae	ybt	ICEKp4	ST34	CG34	-	-	-	-	-	-	-	FIBK	99.7	90.5	KL111	Very high
SAMN03853253	SRR2098783	Kpn0003	2012	chicken	Food	USA	Klebsiella pneumoniae	-	-	ST34	CG34	-	-	-	-	-	-	-	FIBK	90.41	99.6	KL136	Very high
SAMEA1969574	ERR314560	unknown	2006	human	blood	UK	Klebsiella pneumoniae	-	-	ST34	CG34	-	-	-	-	-	-	-	FIBK	90.41	99.6	KL15	Very high
SAMEA882158	ERS011833	K280N	2005	human	respiratory	Vietnam	Klebsiella pneumoniae	-	-	ST34	CG34	-	-	-	-	-	-	-	FIBK	99.7	90.7	KL153	Perfect
SAMEA882266	ERS011944	QMP M1-728	2006	bovine	sterile	USA	Klebsiella pneumoniae	-	-	ST34	CG34	-	-	-	-	-	-	-	FIBK	90.41	98.52	KL35	Very high
SAMEA3251440	ERR902054	NCTC11687	unknown	unknown	unknown	unknown	Klebsiella pneumoniae	-	-	ST34	CG34	-	-	-	-	-	-	-	FIBK	90.8	98.62	KL111	Very high
SAMEA2273685	ERR474504	k1337	2006	human	blood	UK	Klebsiella pneumoniae	-	-	ST34	CG34	-	-	-	-	-	-	-	FIBK	99.6	90.41	KL40	None
SAMEA2273857	ERR486465	k1664	2007	human	blood	UK	Klebsiella pneumoniae	-	-	ST34	CG34	-	-	-	-	-	-	-	FIBK	90.41	99.6	KL15	Very high
SAMEA2273871	ERR486505	k1054	2005	human	blood	UK	Klebsiella pneumoniae	-	-	ST34	CG34	-	-	-	-	-	-	-	FIBK	90.41	99.6	KL2	Very high
SAMN02138671	GCA_000492215.1	BIDMC 40	2012	human	urine	USA	Klebsiella pneumoniae	-	-	ST34	CG34	-	-	-	-	-	-	-	FIBK	90.41	99.7	KL38	Perfect
SAMN02581268	GCA_000694875.1	UCI 62	unknown	human	urine	USA	Klebsiella pneumoniae	-	-	ST34	CG34	-	-	-	-	-	-	-	FIBK	90.41	99.7	KL22	Low
SAMN02713685	GCA_000695935.1	KPNIH27	2012	human	groin	USA	Klebsiella pneumoniae	-	-	ST34	CG34	-	-	-	-	-	-	-	FIBK	90.41	99.6	KL37	Good
SAMN02885321	SRR1508864	H1183	2011	human	blood	Nepal	Klebsiella pneumoniae	-	-	ST34	CG34	-	-	-	-	-	-	-	FIBK	90.41	99.31	KL104	None
SAMEA3184084	ERR720263	TG21980	2010	human	blood	USA	Klebsiella pneumoniae	-	-	ST34	CG34	-	-	-	-	-	-	-	FIBK	90.41	99.31	KL111	Very high
SAMEA2273742	ERR474543	k1774	2008	human	blood	UK	Klebsiella pneumoniae	-	-	ST340	CG258	-	-	-	-	-	-	-	-	-	-	KL15	Very high
SAMEA2273743	ERR474544	k1777	2008	human	blood	UK	Klebsiella pneumoniae	-	-	ST340	CG258	-	-	-	-	-	-	-	-	-	-	KL15	Very high
SAMEA2273778	ERR486390	k2029	2009	human	blood	UK	Klebsiella pneumoniae	-	-	ST340	CG258	-	-	-	-	-	-	-	-	-	-	KL15	Very high
SAMEA2273866	ERR486500	k1583	2007	human	blood	UK	Klebsiella pneumoniae	-	-	ST340	CG258	-	-	-	-	-	-	-	-	-	-	KL15	Good
SAMEA3357050	ERR1008700	INF142	2013	human	urine	Australia	Klebsiella pneumoniae	ybt	ICEKp12	ST340	CG258	-	-	-	-	-	-	-	FIBK	90.41	98.52	KL15	Very high
SAMEA3357268	ERR1008735	INF274	2014	human	urine	Australia	Klebsiella pneumoniae	ybt	ICEKp12	ST340	CG258	-	-	-	-	-	-	-	FIBK	90.41	98.52	KL15	Very high
SAMEA3357272	ERR1008737	INF278	2014	human	urine	Australia	Klebsiella pneumoniae	ybt	ICEKp12	ST340	CG258	-	-	-	-	-	-	-	FIBK	90.41	98.52	KL15	Very high
SAMN06112197	SRR5082456	KSB1_5D	2013	human	rectal swab	Australia	Klebsiella pneumoniae	ybt	ICEKp12	ST340	CG258	-	-	-	-	-	-	-	FIBK	90.41	98.52	KL15	Very high
SAMN06112215	SRR5082491	INF158	2013	human	CSF	Australia	Klebsiella pneumoniae	ybt	ICEKp12	ST340	CG258	-	-	-	-	-	-	-	FIBK	90.41	98.52	KL15	None
SAMN02927716	SRR1561206	Brazil-2010a	2010	human	unknown	Brazil	Klebsiella pneumoniae	-	-	ST340	CG258	-	-	-	-	-	-	-	FIBK	90.41	98.52	KL15	Very high
SAMN02927717	SRR1561207	Brazil-2010b	2010	human	unknown	Brazil	Klebsiella pneumoniae	-	-	ST340	CG258	-	-	-	-	-	-	-	FIBK	90.41	98.52	KL15	Very high
SAMN02927747	SRR1561237	Israel-2007c	2007	human	unknown	Israel	Klebsiella pneumoniae	-	-	ST340	CG258	-	-	-	-	-	-	-	FIBK	90.41	98.52	KL149	Very high
SAMN02927797	SRR1561287	Thailand-2008d	2008	human	unknown	Thailand	Klebsiella pneumoniae	-	-	ST340	CG258	-	-	-	-	-	-	-	FIBK	90.41	98.52	KL15	Good
SAMN02927799	SRR1561289	Thailand-2008f	2008	human	unknown	Thailand	Klebsiella pneumoniae	-	-	ST340	CG258	-	-	-	-	-	-	-	FIBK	90.41	98.52	KL15	Very high
SAMN02927800	SRR1561290	Thailand-2008g	2008	human	unknown	Thailand	Klebsiella pneumoniae	-	-	ST340	CG258	-	-	-	-	-	-	-	FIBK	90.41	98.52	KL55	Very high
SAMN02927801	SRR1561291	Thailand-2008h	2008	human	unknown	Thailand	Klebsiella pneumoniae	-	-	ST340	CG258	-	-	-	-	-	-	-	FIBK	90.41	98.52	KL15	Very high
SAMN02927802	SRR1561292	Thailand-2008i	2008	human	unknown	Thailand	Klebsiella pneumoniae	-	-	ST340	CG258	-	-	-	-	-	-	-	FIBK	90.41	98.52	KL15	Very high
SAMN02927805	SRR1561295	US-CA-2007a	2007	human	unknown	USA	Klebsiella pneumoniae	-	-	ST340	CG258	-	-	-	-	-	-	-	FIBK	90.41	98.52	KL15	Very high
SAMEA2072922	ERR349768	136	2012	human	Pus	Nepal	Klebsiella pneumoniae	-	-	ST340	CG258	-	-	-	-	-	-	-	FIBK	90.41	98.52	KL15	Very high
SAMEA2073126	ERR349805	320	2012	human	urine	Nepal	Klebsiella pneumoniae	ybt	ICEKp12	ST340	CG258	-	-	-	-	-	-	-	FIBK	90.41	98.52	KL15	Very high
SAMEA2073328	ERR349834	524	2012	human	Catheter tip	Nepal	Klebsiella pneumoniae	-	-	ST340	CG258	-	-	-	-	-	-	-	FIBK	90.41	98.52	KL106	Good
SAMEA2273594	ERR486758	k810	2004	human	blood	UK	Klebsiella pneumoniae	-	-	ST340	CG258	-	-	-	-	-	-	-	FIBK	90.41	98.52	KL15	Very high
SAMEA2273651	ERR474477	k1090	2005	human	blood	UK	Klebsiella pneumoniae	-	-	ST340	CG258	-	-	-	-	-	-	-	FIBK	90.8	98.62	KL15	Very high
SAMEA2273808	ERR486416	k2319	2010	human	blood	UK	Klebsiella pneumoniae	-	-	ST340	CG258	-	-	-	-	-	-	-	FIBK	90.8	98.62	KL15	Very high
SAMEA2273870	ERR486504	k1271	2006	human	blood	UK	Klebsiella pneumoniae	-	-	ST340	CG258	-	-	-	-	-	-	-	FIBK	90.8	98.62	KL15	Very high
SAMN02885311	SRR1508883	C5243	2008	human	Blood or urine	Nepal	Klebsiella pneumoniae	-	-	ST340	CG258	-	-	-	-	-	-	-	FIBK	90.31	99.6	KL15	Very high
SAMN02885313	SRR1508882	C5250	2008	human	Blood or urine	Nepal	Klebsiella pneumoniae	-	-	ST340	CG258	-	-	-	-	-	-	-	FIBK	90.31	99.6	KL15	Very high
SAMEA3356948	ERR1023740	INF004	2013	human	urine	Australia	Klebsiella pneumoniae	-	-	ST345	-	-	-	-	-	-	-	-	-	-	-	KL15	Very high
SAMEA3357357	ERR1023659	KSB1_10H	2014	human	rectal swab	Australia	Klebsiella pneumoniae	-	-	ST345	-	-	-	-	-	-	-	-	-	-	-	KL15	Very high
SAMEA1905026	ERR276925	unknown	2011	human	unknown	UK	Klebsiella pneumoniae	-	-	ST348	-	-	-	-	-	-	-	-	FIBK	90.8	98.62	KL62	Very high
SAMEA3356960	ERR1023750	INF017	2013	human	wound	Australia	Klebsiella pneumoniae	-	-	ST35	CG35	-	-	-	-	-	-	-	-	-	-	KL22	Very high
SAMEA3357274	ERR1015295	KSB1_1A	2013	human	rectal swab	Australia	Klebsiella pneumoniae	-	-	ST35	CG35	-	-	-	-	-	-	-	-	-	-	KL22	Very high
SAMEA3357347	ERR1023650	KSB1_8G	2013	human	rectal swab	Australia	Klebsiella pneumoniae	-	-	ST35	CG35	-	-	-	-	-	-	-	-	-	-	KL22	Very high
SAMEA3357350	ERR1023653	KSB1_2H	2014	human	rectal swab	Australia	Klebsiella pneumoniae	-	-	ST35	CG35	-	-	-	-	-	-	-	-	-	-	KL22	Very high
SAMEA3357443	ERR1023703	KSB2_4D	2014	human	rectal swab	Australia	Klebsiella pneumoniae	ybt	ICEKp3	ST35	CG35	-	-	-	-	-	-	-	-	-	-	KL22	Very high
SAMEA3357449	ERR1023705	KSB2_7D	2014	human	rectal swab	Australia	Klebsiella pneumoniae	ybt	ICEKp3	ST35	CG35	-	-	-	-	-	-	-	-	-	-	KL22	Very high
SAMEA2073128	ERR349807	329	2012	human	tissue	Nepal	Klebsiella pneumoniae	ybt	ICEKp3	ST35	CG35	-	-	-	-	-	-	-	-	-	-	KL16	Very high
SAMEA1712971	ERR257656	unknown	2006	human	CSF	UK	Klebsiella pneumoniae	-	-	ST35	CG35	-	-	-	-	-	-	-	-	-	-	KL22	Very high
SAMEA882293	ERS011866	AF 3927	2006	human	intestinal	Laos	Klebsiella pneumoniae	-	-	ST35	CG35	-	-	-	-	-	-	-	-	-	-	KL22	Very high
SAMEA2273802	ERR486410	k2290	2010	human	blood	UK	Klebsiella pneumoniae	-	-	ST35	CG35	-	-	-	-	-	-	-	-	-	-	KL22	Low
SAMEA2602926	GCF_000821765.1	S_25BO	2013	human	unknown	Italy	Klebsiella pneumoniae	ybt	ICEKp5	ST35	CG35	-	-	-	-	-	-	-	-	-	-	KL22	Good
SAMN02470999	GCA_000350325.1	HSL4	unknown	unknown	mangrove sediment slurry	unknown	Klebsiella pneumoniae	-	-	ST35	CG35	-	-	-	-	-	-	-	-	-	-	KL22	Very high
SAMN02471363	GCF_000346145.1	RYC492	unknown	human	stool	Spain	Klebsiella pneumoniae	-	-	ST35	CG35	-	-	-	-	-	-	-	-	-	-	KL22	None
SAMEA3183589	ERR720245	TG04605	2005	human	blood	USA	Klebsiella pneumoniae	-	-	ST35	CG35	-	-	-	-	-	-	-	-	-	-	KL22	Very high
SAMEA3356950	ERR1023742	INF006	2013	human	tip	Australia	Klebsiella pneumoniae	ybt	plasmid	ST35	CG35	-	-	-	-	-	-	-	FIBK	99.41	90.31	KL22	Very high
SAMEA3357054	ERR1008702	INF145	2013	human	blood	Australia	Klebsiella pneumoniae	-	-	ST35	CG35	-	-	-	-	-	-	-	FIBK	96.04	91	KL28	Very high
SAMEA3357096	ERR1023807	INF168	2013	human	wound	Australia	Klebsiella pneumoniae	ybt	ICEKp3	ST35	CG35	-	-	-	-	-	-	-	FIBK	90.31	99.6	KL16	Very high
SAMEA3357192	ERR1023866	INF231	2013	human	urine	Australia	Klebsiella pneumoniae	ybt	ICEKp3	ST35	CG35	-	-	-	-	-	-	-	FIBK	90.8	98.62	KL22	Very high
SAMEA2633729	ERR560525	SB4763	2012	human	urine	France	Klebsiella pneumoniae	-	-	ST35	CG35	-	-	-	-	-	-	-	FIBK	99.6	90.41	KL22	Low
SAMEA1713093	ERR257646	unknown	2006	human	blood	UK	Klebsiella pneumoniae	ybt	ICEKp12	ST35	CG35	-	-	-	-	-	-	-	FIBK	90.31	99.6	KL2	Very high
SAMEA1713111	ERR257638	unknown	2006	human	blood	UK	Klebsiella pneumoniae	ybt	ICEKp12	ST35	CG35	-	-	-	-	-	-	-	FIBK	90.31	99.6	KL2	Very high
SAMEA2053858	ERR314435	unknown	2012	human	sputum	UK	Klebsiella pneumoniae	ybt	ICEKp12	ST35	CG35	-	-	-	-	-	-	-	FIBK	90.31	99.6	KL2	Very high
SAMEA2054030	ERR314415	unknown	2012	human	urine	UK	Klebsiella pneumoniae	ybt	ICEKp2	ST35	CG35	-	-	-	-	-	-	-	FIBK	90.8	98.62	KL22	Very high
SAMEA882152	ERS011938	QMP M1-557	2005	bovine	sterile	USA	Klebsiella pneumoniae	-	-	ST35	CG35	-	-	-	-	-	-	-	FIBK	99.8	90.6	KL22	Very high
SAMEA3251441	ERR902055	NCTC11688	unknown	unknown	unknown	unknown	Klebsiella pneumoniae	-	-	ST35	CG35	-	-	-	-	-	-	-	FIBK	90.8	98.62	KL22	Good
SAMEA2273558	ERR486311	k480	2002	human	blood	UK	Klebsiella pneumoniae	-	-	ST35	CG35	-	-	-	-	-	-	-	FIBK	99.7	90.5	KL39	Very high
SAMEA2273710	ERR486780	k1576	2007	human	blood	UK	Klebsiella pneumoniae	ybt	ICEKp12	ST35	CG35	-	-	-	-	-	-	-	FIBK	90.31	99.6	KL2	Very high
SAMEA2273793	ERR486401	k2142	2009	human	blood	UK	Klebsiella pneumoniae	ybt	ICEKp3	ST35	CG35	-	-	-	-	-	-	-	FIBK	90.31	98.42	KL16	Very high
SAMEA2602927	GCF_000821785.1	S_26BO	2013	human	unknown	Italy	Klebsiella pneumoniae	ybt	ICEKp9	ST35	CG35	-	-	-	-	-	-	-	FIBK	90.5	98.91	KL22	None
SAMEA2602974	GCF_000822725.1	S_79RE	2012	human	unknown	Italy	Klebsiella pneumoniae	ybt	ICEKp3	ST35	CG35	-	-	-	-	-	-	-	FIBK	90.31	99.6	KL110	Good
SAMEA2602987	GCF_000822985.1	S_93SGR	2012	human	unknown	Italy	Klebsiella pneumoniae	ybt	ICEKp9	ST35	CG35	-	-	-	-	-	-	-	FIBK	90.5	98.91	KL22	Very high
SAMN02581396	GCA_000694515.1	MGH 64	2013	human	urine	USA	Klebsiella pneumoniae	-	-	ST35	CG35	-	-	-	-	-	-	-	FIBK	90.31	99.6	KL110	Perfect
SAMEA1905053	ERR276949	unknown	2011	human	unknown	UK	Klebsiella pneumoniae	ybt	ICEKp3	ST35	CG35	-	-	-	-	-	-	-	FIBK	90.41	98.52	KL22	Very high
SAMEA1572905	ERR204293	M295	1940	unknown	unknown	unknown	Klebsiella pneumoniae	-	-	ST35	CG35	-	-	-	-	-	-	-	FIBK	90.7	98.52	KL22	Very high
SAMEA2742596	ERR718784	NCTC13442	unknown	unknown	unknown	unknown	Klebsiella pneumoniae	ybt	ICEKp4	ST353	-	-	-	-	-	-	-	-	-	-	-	KL110	Very high
SAMEA2054096	ERR314538	unknown	unknown	human	unknown	UK	Klebsiella pneumoniae	ybt	ICEKp4	ST353	-	-	-	-	-	-	-	-	FIBK	90.6	99.01	KL110	Good
SAMEA2054100	ERR314550	unknown	2012	human	sputum	UK	Klebsiella pneumoniae	ybt	ICEKp4	ST353	-	-	-	-	-	-	-	-	FIBK	90.6	99.01	KL110	Good
SAMEA2054101	ERR314553	unknown	unknown	human	unknown	UK	Klebsiella pneumoniae	ybt	ICEKp4	ST353	-	-	-	-	-	-	-	-	FIBK	90.6	99.01	KL110	Good
SAMEA2055011	ERR314554	unknown	unknown	human	unknown	UK	Klebsiella pneumoniae	ybt	ICEKp4	ST353	-	-	-	-	-	-	-	-	FIBK	90.6	99.01	KL110	Good
SAMEA2273815	ERR486423	k2335	2010	human	blood	Ireland	Klebsiella pneumoniae	ybt	ICEKp4	ST353	-	-	-	-	-	-	-	-	FIBK	90.41	98.52	KL110	Good
SAMEA2273634	ERR486376	k931	2004	human	blood	UK	Klebsiella pneumoniae	-	-	ST359	-	-	-	-	-	-	-	-	-	-	-	KL10	Very high
SAMEA882088	ERS011857	EW-85-R-MAN	2006	human	intestinal	Vietnam	Klebsiella pneumoniae	ybt	ICEKp12	ST36	CG36	-	-	-	-	-	-	-	-	-	-	KL62	Very high
SAMEA882279	ERS005744	AJ054	2001	human	urine	Australia	Klebsiella pneumoniae	-	-	ST36	CG36	-	-	-	-	-	-	-	-	-	-	KL27	Perfect
SAMEA1905055	ERR276921	unknown	2011	human	unknown	UK	Klebsiella pneumoniae	-	-	ST36	CG36	-	-	-	-	-	-	-	-	-	-	KL27	Perfect
SAMEA3356997	ERR1008675	INF116	2013	human	urine	Australia	Klebsiella pneumoniae	ybt	ICEKp3	ST36	CG36	-	-	-	-	-	-	-	FIBK	90.31	98.42	KL142	Very high
SAMEA3357122	ERR1023821	INF183	2013	human	urine	Australia	Klebsiella pneumoniae	-	-	ST36	CG36	-	-	-	-	-	-	-	FIBK	90.41	99.31	KL51	Very high
SAMEA2273858	ERR486466	k1448	2006	human	blood	UK	Klebsiella pneumoniae	-	-	ST36	CG36	-	-	-	-	-	-	-	FIBK	99.8	90.6	KL27	Very high
SAMN02356591	GCA_000567085.1	BIDMC 51	2013	human	urine	USA	Klebsiella pneumoniae	ybt	ICEKp4	ST36	CG36	-	-	-	-	-	-	-	FIBK	90.41	99.31	KL27	Perfect
SAMN03197000	GCF_001061755.1	1035_KPNE	2013	human	wound	USA	Klebsiella pneumoniae	-	-	ST36	CG36	-	-	-	-	-	-	-	FIBK	99.6	90.41	KL27	Good
SAMEA3183593	ERR720249	TG12354	1999	human	respiratory tract	USA	Klebsiella pneumoniae	ybt	ICEKp4	ST36	CG36	-	-	-	-	-	-	-	FIBK	90.41	99.31	KL27	Very high
SAMEA3357010	ERR1023775	INF042	2013	human	urine	Australia	Klebsiella pneumoniae	ybt	ICEKp4	ST37	CG37	-	-	-	-	-	-	-	-	-	-	KL14	Very high
SAMEA3357043	ERR1023792	INF059	2013	human	urine	Australia	Klebsiella pneumoniae	ybt	ICEKp4	ST37	CG37	-	-	-	-	-	-	-	-	-	-	KL14	Very high
SAMEA3357078	ERR1008636	INF077	2013	human	urine	Australia	Klebsiella pneumoniae	-	-	ST37	CG37	-	-	-	-	-	-	-	-	-	-	KL14	Good
SAMEA3357206	ERR1008780	INF328	2014	human	urine	Australia	Klebsiella pneumoniae	-	-	ST37	CG37	-	-	-	-	-	-	-	-	-	-	KL14	Good
SAMEA3357237	ERR1008793	INF346	2014	human	sputum	Australia	Klebsiella pneumoniae	-	-	ST37	CG37	-	-	-	-	-	-	-	-	-	-	KL12	Very high
SAMEA3357263	ERR1008732	INF271	2013	human	urine	Australia	Klebsiella pneumoniae	-	-	ST37	CG37	-	-	-	-	-	-	-	-	-	-	KL15	Very high
SAMEA3357341	ERR1023644	KSB1_1G	2013	human	rectal swab	Australia	Klebsiella pneumoniae	-	-	ST37	CG37	-	-	-	-	-	-	-	-	-	-	KL15	Very high
SAMEA3357374	ERR1023671	KSB1_7J	2014	human	rectal swab	Australia	Klebsiella pneumoniae	-	-	ST37	CG37	-	-	-	-	-	-	-	-	-	-	KL14	Very high
SAMEA3357427	ERR1023695	KSB2_6C	2014	human	rectal swab	Australia	Klebsiella pneumoniae	-	-	ST37	CG37	-	-	-	-	-	-	-	-	-	-	KL12	Very high
SAMEA2273523	ERR486281	k142b	2001	human	blood	UK	Klebsiella pneumoniae	-	-	ST37	CG37	-	-	-	-	-	-	-	-	-	-	KL38	Very high
SAMEA2602917	GCF_000821585.1	S_16PV	2011	human	unknown	Italy	Klebsiella pneumoniae	-	-	ST37	CG37	-	-	-	-	-	-	-	-	-	-	KL38	Very high
SAMEA2602963	GCF_000822505.1	S_68BO	2011	human	unknown	Italy	Klebsiella pneumoniae	-	-	ST37	CG37	-	-	-	-	-	-	-	-	-	-	KL38	Good
SAMEA2602965	GCF_000822545.1	S_70BO	2011	human	unknown	Italy	Klebsiella pneumoniae	-	-	ST37	CG37	-	-	-	-	-	-	-	-	-	-	KL38	Very high
SAMN02138651	GCA_000492395.1	BIDMC 21	2012	human	urine	USA	Klebsiella pneumoniae	ybt	ICEKp8	ST37	CG37	-	-	-	-	-	-	-	-	-	-	KL14	Good
SAMN03280385	GCF_001033465.1	MGH82	2014	human	unknown	unknown	Klebsiella pneumoniae	-	-	ST37	CG37	-	-	-	-	-	-	-	-	-	-	KL12	Very high
SAMEA3183592	ERR720248	TG12351	2006	human	respiratory tract	USA	Klebsiella pneumoniae	-	-	ST37	CG37	-	-	-	-	-	-	-	-	-	-	KL38	Very high
SAMEA3357112	ERR1023814	INF176	2013	human	urine	Australia	Klebsiella pneumoniae	ybt	ICEKp11	ST37	CG37	-	-	-	-	-	-	-	FIBK	90.41	98.52	KL14	Good
SAMEA3357300	ERR1008751	INF294	2014	human	urine	Australia	Klebsiella pneumoniae	-	-	ST37	CG37	-	-	-	-	-	-	-	FIBK	99.6	90.41	KL15	Very high
SAMEA3357345	ERR1023648	KSB1_6G	2013	human	throat	Australia	Klebsiella pneumoniae	-	-	ST37	CG37	-	-	-	-	-	-	-	FIBK	99.51	90.41	KL153	Good
SAMEA3357346	ERR1023649	KSB1_7G	2013	human	throat	Australia	Klebsiella pneumoniae	ybt	plasmid	ST37	CG37	-	-	-	-	-	-	-	FIBK	99.41	90.31	KL15	Very high
SAMN06112131	SRR5082345	A0060996	2008	human	blood	Australia	Klebsiella pneumoniae	ybt	ICEKp4	ST37	CG37	-	-	-	-	-	-	-	FIBK	90.41	98.32	KL15	Very high
SAMN02927760	SRR1561250	Italy-Palermo-2009f	2009	human	unknown	Italy	Klebsiella pneumoniae	-	-	ST37	CG37	-	-	-	-	-	-	-	FIBK	90.31	99.6	KL38	Very high
SAMN02927809	SRR1561299	US-CA-2010b	2010	human	unknown	USA	Klebsiella pneumoniae	ybt	ICEKp6	ST37	CG37	-	-	-	-	-	-	-	FIBK	99.7	90.7	KL105	High
SAMN02927834	SRR1561324	US-NC-1996	1996	human	unknown	USA	Klebsiella pneumoniae	-	-	ST37	CG37	-	-	-	-	-	-	-	FIBK	90.41	99.6	KL15	Very high
SAMEA2072908	ERR349747	16	2012	human	urine	Nepal	Klebsiella pneumoniae	-	-	ST37	CG37	-	-	-	-	-	-	-	FIBK	90.8	98.62	KL12	Perfect
SAMEA2073119	ERR349798	276	2012	human	sputum	Nepal	Klebsiella pneumoniae	-	-	ST37	CG37	-	-	-	-	-	-	-	FIBK	90.41	99.31	KL12	Very high
SAMEA1712959	ERR257686	unknown	2006	human	blood	UK	Klebsiella pneumoniae	-	-	ST37	CG37	-	-	-	-	-	-	-	FIBK	90.5	98.91	KL52	Good
SAMN06112151	SRR5082396	KP18	unknown	unknown	unknown	Australia	Klebsiella pneumoniae	ybt	ICEKp6	ST37	CG37	-	-	-	-	-	-	-	FIBK	99.8	90.6	KL15	Good
SAMN06112157	SRR5082384	KP25	unknown	unknown	unknown	Australia	Klebsiella pneumoniae	ybt	ICEKp6	ST37	CG37	-	-	-	-	-	-	-	FIBK	99.8	98.52	KL15	Very high
SAMEA2273712	ERR474524	k1579	2007	human	blood	UK	Klebsiella pneumoniae	-	-	ST37	CG37	-	-	-	-	-	-	-	FIBK	90.5	98.91	KL52	Good
SAMEA2602929	GCF_000821825.1	S_28BO	2011	human	unknown	Italy	Klebsiella pneumoniae	-	-	ST37	CG37	-	-	-	-	-	-	-	FIBK	90.31	99.6	KL38	Very high
SAMEA2602935	GCF_000821945.1	S_36AVR	2013	human	unknown	Italy	Klebsiella pneumoniae	-	-	ST37	CG37	-	-	-	-	-	-	-	FIBK	90.8	98.62	KL15	Very high
SAMN02138570	GCA_000492935.1	MGH 30	2012	human	urine	USA	Klebsiella pneumoniae	-	-	ST37	CG37	-	-	-	-	-	-	-	FIBK	99.51	90.41	KL15	Very high
SAMN02138587	GCA_000567645.1	MGH 47	2012	human	wound	USA	Klebsiella pneumoniae	ybt	ICEKp8	ST37	CG37	-	-	-	-	-	-	-	FIBK	90.41	98.52	KL14	Very high
SAMN02138607	GCA_000492635.1	UCICRE 2	unknown	human	sputum	USA	Klebsiella pneumoniae	-	-	ST37	CG37	-	-	-	-	-	-	-	FIBK	90.31	98.42	KL38	Very high
SAMN02138645	GCA_000567285.1	BIDMC 18D	2010	human	urine	USA	Klebsiella pneumoniae	ybt	ICEKp8	ST37	CG37	-	-	-	-	-	-	-	FIBK	90.31	98.42	KL14	Low
SAMN02138672	GCA_000492195.1	BIDMC 41	2012	human	blood	USA	Klebsiella pneumoniae	ybt	ICEKp8	ST37	CG37	-	-	-	-	-	-	-	FIBK	90.41	98.52	KL14	Good
SAMN02356584	GCA_000567165.1	BIDMC 46a	2013	human	urine	USA	Klebsiella pneumoniae	ybt	ICEKp8	ST37	CG37	-	-	-	-	-	-	-	FIBK	90.41	98.52	KL14	Good
SAMN02356587	GCA_000567105.1	BIDMC 48	2012	human	sputum	USA	Klebsiella pneumoniae	-	-	ST37	CG37	-	-	-	-	-	-	-	FIBK	90.41	99.31	KL14	Good
SAMN02356593	GCA_000567045.1	BIDMC 53	2013	human	urine	USA	Klebsiella pneumoniae	ybt	ICEKp8	ST37	CG37	-	-	-	-	-	-	-	FIBK	90.41	98.52	KL14	Good
SAMN02469893	GCA_000300835.1	KpQ3	2008	human	blood	Spain	Klebsiella pneumoniae	-	-	ST37	CG37	-	-	-	-	-	-	-	FIBK	90.31	98.81	KL149	High
SAMN02469894	GCA_000499885.1	KpQ24	2008	human	blood	Spain	Klebsiella pneumoniae	-	-	ST37	CG37	-	-	-	-	-	-	-	FIBK	90.31	98.81	KL149	High
SAMN02469895	GCA_000499865.1	KpQ15	2008	human	blood	Spain	Klebsiella pneumoniae	-	-	ST37	CG37	-	-	-	-	-	-	-	FIBK	90.31	98.81	KL149	High
SAMN02581245	GCA_000694675.1	MGH 72	2013	human	urine	USA	Klebsiella pneumoniae	-	-	ST37	CG37	-	-	-	-	-	-	-	FIBK	99.7	90.5	KL38	Very high
SAMN02581274	GCA_000694935.1	UCI 68	unknown	human	urine	USA	Klebsiella pneumoniae	-	-	ST37	CG37	-	-	-	-	-	-	-	FIBK	90.8	98.62	KL15	Very high
SAMN02689125	GCF_000710075.1	5422	2012	human	bile	China	Klebsiella pneumoniae	-	-	ST37	CG37	-	-	-	-	-	-	-	FIBK	90.41	99.31	KL15	Good
SAMEA3184085	ERR720264	TG21982	2010	human	blood	USA	Klebsiella pneumoniae	ybt	ICEKp8	ST37	CG37	-	-	-	-	-	-	-	FIBK	90.41	98.52	KL14	Good
SAMEA2273715	ERR474527	k1596	2007	human	blood	UK	Klebsiella pneumoniae	-	-	ST372	-	-	-	-	-	-	-	-	FIBK	90.8	98.62	KL60	Good
SAMEA2633722	ERR560518	SB4537	2008	human	ascitic fluid	France	Klebsiella pneumoniae	-	-	ST375	CG65	-	-	-	-	-	-	-	-	-	-	KL2	Very high
SAMEA3400771	ERR980634	NCTC11228	unknown	unknown	unknown	unknown	Klebsiella pneumoniae	-	-	ST375	CG65	-	-	-	-	-	-	-	FIBK	99.9	90.5	KL2	Very high
SAMEA3184080	ERR720259	TG21587	unknown	unknown	unknown	USA	Klebsiella pneumoniae	-	-	ST375	CG65	-	-	-	-	-	-	-	FIBK	99.9	90.5	KL2	Very high
SAMN02927748	SRR1561238	Israel-2007d	2007	human	unknown	Israel	Klebsiella pneumoniae	-	-	ST376	-	-	-	-	-	-	-	-	-	-	-	KL2	Good
SAMEA2273703	ERR474517	k1529	2007	human	blood	UK	Klebsiella pneumoniae	-	-	ST377	-	-	-	-	-	-	-	-	FIBK	99.8	90.6	KL102	Very high
SAMEA2053954	ERR314564	unknown	2007	human	blood	UK	Klebsiella pneumoniae	-	-	ST378	-	-	-	-	-	-	-	-	-	-	-	KL125	High
SAMEA2055013	ERR314563	unknown	unknown	human	unknown	UK	Klebsiella pneumoniae	-	-	ST378	-	-	-	-	-	-	-	-	-	-	-	KL125	Good
SAMN02631018	SRR1166965	1767_ST379	2009	human	unknown	USA	Klebsiella pneumoniae	-	-	ST379	CG258	-	-	-	-	-	-	-	-	-	-	KL107	Very high
SAMN02631011	SRR1166958	1760_ST379	2009	human	sputum	USA	Klebsiella pneumoniae	-	-	ST379	CG258	-	-	-	-	-	-	-	FIBK	90.41	98.52	KL107	Very high
SAMN02631014	SRR1166961	1763_ST379	2009	human	unknown	USA	Klebsiella pneumoniae	-	-	ST379	CG258	-	-	-	-	-	-	-	FIBK	90.41	98.52	KL107	Very high
SAMN02631019	SRR1166966	1768_ST379	2009	human	unknown	USA	Klebsiella pneumoniae	-	-	ST379	CG258	-	-	-	-	-	-	-	FIBK	90.41	98.52	KL107	Very high
SAMN02603941	GCA_000016305.1	ATCC 700721; MGH 78578	1994	human	sputum	USA	Klebsiella pneumoniae	-	-	ST38	-	-	-	-	-	-	-	-	FIBK	90.41	98.52	KL52	Perfect
SAMEA3357343	ERR1023646	KSB1_3G	2013	human	rectal swab	Australia	Klebsiella pneumoniae	-	-	ST39	-	-	-	-	-	-	-	-	FIBK	90.41	99.31	KL62	High
SAMN06112136	SRR5082331	A0340876	2012	human	blood	Australia	Klebsiella pneumoniae	-	-	ST39	-	-	-	-	-	-	-	-	FIBK	90.5	99.6	KL23	Good
SAMN02927868	SRR1561358	US-TX-2011	2011	human	unknown	USA	Klebsiella pneumoniae	ybt	ICEKp12	ST39	-	-	-	-	-	-	-	-	FIBK	90.41	98.52	KL2	Very high
SAMN03853236	SRR2098761	Kpn0022	2012	chicken	Food	USA	Klebsiella pneumoniae	-	-	ST39	-	-	-	-	-	-	-	-	FIBK	90.8	98.62	KL149	Very high
SAMEA2273745	ERR486792	k1781	2008	human	blood	Ireland	Klebsiella pneumoniae	-	-	ST39	-	-	-	-	-	-	-	-	FIBK	90.41	98.52	KL23	Very high
SAMN02138575	GCA_000567745.1	MGH 35	2012	human	bile	USA	Klebsiella pneumoniae	-	-	ST392	CG147	-	-	-	-	-	-	-	-	-	-	KL27	Very high
SAMN03280388	GCF_001033525.1	MGH89	2014	human	unknown	unknown	Klebsiella pneumoniae	-	-	ST392	CG147	-	-	-	-	-	-	-	-	-	-	KL27	Very high
SAMN02820980	GCF_000785005.1	KPNIH31	2013	human	urine	USA	Klebsiella pneumoniae	-	-	ST392	CG147	-	-	-	-	-	-	-	FIBK	90.8	98.62	KL27	Very high
SAMN03255440	GCF_000807515.1	6234	2012	human	Bodily fluid	Colombia	Klebsiella pneumoniae	-	-	ST392	CG147	-	-	-	-	-	-	-	FIBK	90.8	98.62	KL107	None
SAMEA2602937	GCF_000821985.1	S_39AVR	2013	human	unknown	Italy	Klebsiella pneumoniae	-	-	ST395	CG258	-	-	-	-	-	-	-	-	-	-	KL108	Perfect
SAMEA2602944	GCF_000822125.1	S_46AVR	2013	human	unknown	Italy	Klebsiella pneumoniae	-	-	ST395	CG258	-	-	-	-	-	-	-	-	-	-	KL108	Perfect
SAMN02777842	GCF_000739495.1	blaNDM-1	2012	human	urine	USA	Klebsiella pneumoniae	-	-	ST395	CG258	-	-	-	-	-	-	-	-	-	-	KL108	Perfect
SAMN03076171	GCF_000787995.1	101488	2006	human	wound	USA	Klebsiella pneumoniae	-	-	ST395	CG258	-	-	-	-	-	-	-	-	-	-	KL108	Very high
SAMEA882122	ERS011826	K242An	2005	human	intestinal	Vietnam	Klebsiella pneumoniae	-	-	ST395	CG258	-	-	-	-	-	-	-	FIBK	90.41	98.52	KL108	Perfect
SAMN00699801	GCA_000223435.2	1191100241	2011	human	unknown	Netherlands	Klebsiella pneumoniae	-	-	ST395	CG258	-	-	-	-	-	-	-	FIBK	90.41	98.52	KL108	High
SAMEA882121	ERS011827	K261An	2005	human	intestinal	Vietnam	Klebsiella pneumoniae	-	-	ST399	-	-	-	-	-	-	-	-	FIBK	99.6	90.41	KL107	None
SAMN06112174	SRR5082372	NUH11	2013-2015	human	liver abscess	Singapore	Klebsiella pneumoniae	-	-	ST399	-	-	-	-	-	-	-	-	FIBK	90.31	98.42	KL136	None
SAMEA2073519	ERR349854	599	2012	human	urine	Nepal	Klebsiella pneumoniae	ybt	ICEKp3	ST4	CG540	-	-	-	-	-	-	-	FIBK	90.8	98.62	KL10	Very high
SAMEA2273582	ERR486333	k657	2003	human	blood	UK	Klebsiella pneumoniae	ybt	unknown	ST405	-	-	-	-	-	-	-	-	-	-	-	KL151	Very high
SAMEA2602934	GCF_000821925.1	S_34AVR	2013	human	unknown	Italy	Klebsiella pneumoniae	ybt	unknown	ST405	-	-	-	-	-	-	-	-	-	-	-	KL151	Good
SAMEA2273849	ERR486457	k2728	2011	human	blood	UK	Klebsiella pneumoniae	ybt	unknown	ST405	-	-	-	-	-	-	-	-	FIBK	90.8	98.62	KL151	Very high
SAMEA2602976	GCF_000822765.1	S_82RE	2012	human	unknown	Italy	Klebsiella pneumoniae	ybt	unknown	ST405	-	-	-	-	-	-	-	-	FIBK	90.8	98.62	KL151	Low
SAMN03280264	GCF_001031475.1	CHS121	2014	human	unknown	USA	Klebsiella pneumoniae	-	-	ST405	-	-	-	-	-	-	-	-	FIBK	90.8	98.62	KL151	Very high
SAMEA3357121	ERR1023820	INF182	2013	human	urine	Australia	Klebsiella pneumoniae	-	-	ST412	-	-	-	-	-	-	-	-	-	-	-	KL57	Very high
SAMEA3357058	ERR1008704	INF147	2013	human	urine	Australia	Klebsiella pneumoniae	ybt	ICEKp4	ST412	-	-	-	-	-	-	-	-	FIBK	90.7	98.52	KL57	Perfect
SAMN06112205	SRR5082476	KSB2_5B	2014	human	rectal swab	Australia	Klebsiella pneumoniae	-	-	ST412	-	-	-	-	-	-	-	-	FIBK	99.6	90.41	KL57	Very high
SAMN06112227	SRR5082453	INF326	2014	human	wound	Australia	Klebsiella pneumoniae	-	-	ST412	-	-	-	-	-	-	-	-	FIBK	99.6	90.41	KL57	Good
SAMEA3183595	ERR720251	TG12366	1999	human	respiratory tract	USA	Klebsiella pneumoniae	-	-	ST416	-	-	-	-	-	-	-	-	-	-	-	KL30	Very high
SAMEA3209377	ERR732499	TG12369	2000	human	respiratory tract	USA	Klebsiella pneumoniae	-	-	ST416	-	-	-	-	-	-	-	-	-	-	-	KL30	None
SAMEA882198	ERS011806	UV1172	2004	human	respiratory	Vietnam	Klebsiella pneumoniae	-	-	ST416	-	-	-	-	-	-	-	-	FIBK	90.8	98.62	KL23	Very high
SAMEA882217	ERS011814	K35N	2004	human	respiratory	Vietnam	Klebsiella pneumoniae	-	-	ST416	-	-	-	-	-	-	-	-	FIBK	90.8	98.62	KL23	Very high
SAMEA882241	ERS011816	K53N	2004	human	respiratory	Vietnam	Klebsiella pneumoniae	-	-	ST416	-	-	-	-	-	-	-	-	FIBK	90.8	98.62	KL23	Very high
SAMEA3443776	ERR987673	NCTC9143	1952	human	urine	Denmark	Klebsiella pneumoniae	ybt+clb	ICEKp10	ST416	-	-	-	-	-	-	-	-	FIBK	90.8	98.62	KL23	Very high
SAMEA2602961	GCF_000822465.1	S_66BO	2013	human	unknown	Italy	Klebsiella pneumoniae	-	-	ST416	-	-	-	-	-	-	-	-	FIBK	90.8	98.62	KL30	None
SAMEA3183594	ERR720250	TG12357	1999	human	respiratory tract	USA	Klebsiella pneumoniae	-	-	ST416	-	-	-	-	-	-	-	-	FIBK	90.31	99.51	KL30	Good
SAMN02631007	SRR1166954	1756_ST418	2007	human	unknown	USA	Klebsiella pneumoniae	-	-	ST418	CG258	-	-	-	-	-	-	-	FIBK	90.41	98.52	KL107	Very high
SAMEA2273525	ERR486283	k223	2001	human	blood	UK	Klebsiella pneumoniae	-	-	ST42	-	-	-	-	-	-	-	-	-	-	-	KL106	Good
SAMN02927848	SRR1561338	US-NY-2004d	2004	human	unknown	USA	Klebsiella pneumoniae	-	-	ST42	-	-	-	-	-	-	-	-	FIBK	90.31	99.6	KL106	Good
SAMEA882110	ERS011903	DB44834/96	1996	human	sterile	Singapore	Klebsiella pneumoniae	-	-	ST42	-	-	-	-	-	-	-	-	FIBK	90.5	99.6	KL106	Good
SAMEA882149	ERS012055	TL125	2009	mouse	intestinal	UK	Klebsiella pneumoniae	-	-	ST42	-	-	-	-	-	-	-	-	FIBK	90.8	98.62	KL64	Very high
SAMEA882236	ERS011818	K86N	2004	human	respiratory	Vietnam	Klebsiella pneumoniae	-	-	ST42	-	-	-	-	-	-	-	-	FIBK	90.8	98.62	KL126	Good
SAMEA882246	ERS011813	K21Sp	2004	human	respiratory	Vietnam	Klebsiella pneumoniae	-	-	ST42	-	-	-	-	-	-	-	-	FIBK	90.8	98.62	KL64	Very high
SAMEA2273526	ERR486749	k228	2001	human	blood	UK	Klebsiella pneumoniae	-	-	ST42	-	-	-	-	-	-	-	-	FIBK	90.31	99.6	KL106	Good
SAMEA2273534	ERR486290	k296	2002	human	blood	UK	Klebsiella pneumoniae	-	-	ST42	-	-	-	-	-	-	-	-	FIBK	90.31	99.6	KL106	Very high
SAMEA2273607	ERR486354	k547	2003	human	blood	UK	Klebsiella pneumoniae	-	-	ST42	-	-	-	-	-	-	-	-	FIBK	90.31	99.6	KL106	Very high
SAMEA2273873	ERR486506	k1468	2006	human	blood	UK	Klebsiella pneumoniae	-	-	ST42	-	-	-	-	-	-	-	-	FIBK	90.8	98.62	KL64	Very high
SAMEA2689770	ERR690973	NCTC9140	1952	human	urine	Denmark	Klebsiella pneumoniae	-	-	ST420	CG133	-	-	-	-	-	-	-	-	-	-	KL20	None
SAMEA2273529	ERR486750	k250	2001	human	blood	UK	Klebsiella pneumoniae	-	-	ST423	-	-	-	-	-	-	-	-	-	-	-	KL8	Very high
SAMN02927740	SRR1561230	India-2007b	2007	human	unknown	India	Klebsiella pneumoniae	-	-	ST43	CG43	-	-	-	-	-	-	-	-	-	-	KL30	High
SAMEA882039	ERS005767	AJ211	2002	human	respiratory	Australia	Klebsiella pneumoniae	-	-	ST43	CG43	-	-	-	-	-	-	-	-	-	-	KL30	Very high
SAMEA882068	ERS012035	1555	2005	human	urine	Indonesia	Klebsiella pneumoniae	-	-	ST43	CG43	-	-	-	-	-	-	-	-	-	-	KL30	Very high
SAMEA882075	ERS005775	AJ205	2002	human	unknown	Australia	Klebsiella pneumoniae	-	-	ST43	CG43	-	-	-	-	-	-	-	-	-	-	KL30	Very high
SAMEA882290	ERS012034	1524	2005	human	urine	Indonesia	Klebsiella pneumoniae	-	-	ST43	CG43	-	-	-	-	-	-	-	-	-	-	KL2	Good
SAMEA882196	ERS011800	QMP B2-170	2006	bovine	sterile	USA	Klebsiella pneumoniae	-	-	ST43	CG43	-	-	-	-	-	-	-	FIBK	99.8	90.6	KL30	Very high
SAMN02952957	GCA_000565135.1	NB60	unknown	unknown	blood	China	Klebsiella pneumoniae	ybt+clb	ICEKp10	ST43	CG43	-	-	-	-	-	-	-	FIBK	90.31	99.6	KL61	Very high
SAMN03198071	GCF_001067575.1	863_KPNE	2013	human	urine	USA	Klebsiella pneumoniae	-	-	ST43	CG43	-	-	-	-	-	-	-	FIBK	90.5	99.6	KL30	Good
SAMEA1905112	ERR276972	unknown	2011	human	unknown	UK	Klebsiella pneumoniae	-	-	ST432	-	-	-	-	-	-	-	-	-	-	-	KL57	Good
SAMN03280250	GCF_001031245.1	CHS107	2014	human	unknown	USA	Klebsiella pneumoniae	-	-	ST432	-	-	-	-	-	-	-	-	FIBK	90.8	98.62	KL62	Very high
SAMN03853205	SRR2098679	Kpn0078	2012	human	Clinical	USA	Klebsiella pneumoniae	-	-	ST433	CG36	-	-	-	-	-	-	-	FIBK	90.41	99.31	KL102	Very high
SAMEA3357013	ERR1023777	INF044	2013	human	urine	Australia	Klebsiella pneumoniae	-	-	ST437	CG258	-	-	-	-	-	-	-	FIBK	90.41	98.52	KL36	Good
SAMN02927712	SRR1561202	Brazil-2008a	2008	human	unknown	Brazil	Klebsiella pneumoniae	-	-	ST437	CG258	-	-	-	-	-	-	-	FIBK	90.41	98.52	KL36	Good
SAMN02927713	SRR1561203	Brazil-2008b	2008	human	unknown	Brazil	Klebsiella pneumoniae	-	-	ST437	CG258	-	-	-	-	-	-	-	FIBK	90.41	98.52	KL36	Very high
SAMN02927742	SRR1561232	India-2008b	2008	human	unknown	India	Klebsiella pneumoniae	-	-	ST437	CG258	-	-	-	-	-	-	-	FIBK	90.41	98.52	KL36	Very high
SAMN02927743	SRR1561233	India-2008c	2008	human	unknown	India	Klebsiella pneumoniae	-	-	ST437	CG258	-	-	-	-	-	-	-	FIBK	90.41	98.52	KL36	Very high
SAMN02356597	GCA_000706585.1	UCI 17	unknown	human	urine	USA	Klebsiella pneumoniae	ybt+clb	ICEKp10	ST437	CG258	-	-	-	-	-	-	-	FIBK	90.41	99.51	KL36	Very high
SAMN03451033	GCF_000971075.1	ST-437	2014	human	sputum	USA	Klebsiella pneumoniae	-	-	ST437	CG258	-	-	-	-	-	-	-	FIBK	90.41	98.52	KL52	Good
SAMEA1905119	ERR276930	unknown	2011	human	unknown	UK	Klebsiella pneumoniae	-	-	ST437	CG258	-	-	-	-	-	-	-	FIBK	90.41	98.52	KL36	Good
SAMN02927741	SRR1561231	India-2008a	2008	human	unknown	India	Klebsiella pneumoniae	-	-	ST437-3LV	-	-	-	-	-	-	-	-	FIBK	90.41	98.52	KL36	Good
SAMN03853222	SRR2098698	Kpn0016	2012	turkey	Food	USA	Klebsiella pneumoniae	-	-	ST44	-	-	-	-	-	-	-	-	FIBK	90.8	98.62	KL57	High
SAMEA2073513	ERR349848	unknown	2012	human	blood	Nepal	Klebsiella pneumoniae	ybt	ICEKp3	ST441	-	-	-	-	-	-	-	-	FIBK	90.8	98.62	KL62	Very high
SAMN02641520	GCA_000512165.1	Kp13	2009	human	blood	Brazil	Klebsiella pneumoniae	ybt	ICEKp5	ST442	-	-	-	-	-	-	-	-	-	-	-	KL107	Very high
SAMEA882017	ERS012008	QMP Z4-702	2006	bovine	sterile	USA	Klebsiella pneumoniae	-	-	ST442	-	-	-	-	-	-	-	-	FIBK	99.8	90.6	KL107	Very high
SAMEA2273549	ERR486302	k407	2002	human	blood	UK	Klebsiella pneumoniae	-	-	ST448	-	-	-	-	-	-	-	-	FIBK	90.41	99.31	KL54	Very high
SAMEA1920552	ERR304793	unknown	2010	human	blood	UK	Klebsiella pneumoniae	ybt	ICEKp4	ST45	CG45	-	-	-	-	-	-	-	-	-	-	KL52	Very high
SAMEA881986	ERS011975	QMP M1-891	2007	human	urine	USA	Klebsiella pneumoniae	ybt	unknown	ST45	CG45	-	-	-	-	-	-	-	-	-	-	KL122	Very high
SAMEA2273684	ERR474503	k1336	2006	human	blood	UK	Klebsiella pneumoniae	-	-	ST45	CG45	-	-	-	-	-	-	-	-	-	-	KL38	Very high
SAMEA2602928	GCF_000821805.1	S_27BO	2011	human	unknown	Italy	Klebsiella pneumoniae	ybt	ICEKp4	ST45	CG45	-	-	-	-	-	-	-	-	-	-	KL24	Good
SAMN02141980	GCA_000417485.1	DMC0799	2010	human	blood	USA	Klebsiella pneumoniae	ybt	ICEKp4	ST45	CG45	-	-	-	-	-	-	-	-	-	-	KL24	Very high
SAMEA3356983	ERR1023761	INF028	2013	human	urine	Australia	Klebsiella pneumoniae	ybt	ICEKp4	ST45	CG45	-	-	-	-	-	-	-	FIBK	99.41	90.5	KL24	Very high
SAMEA3357016	ERR1008684	INF125	2013	human	urine	Australia	Klebsiella pneumoniae	ybt	ICEKp4	ST45	CG45	-	-	-	-	-	-	-	FIBK	99.41	90.5	KL24	Very high
SAMEA3357107	ERR1023812	INF174	2013	human	urine	Australia	Klebsiella pneumoniae	ybt	ICEKp4	ST45	CG45	-	-	-	-	-	-	-	FIBK	90.41	98.52	KL24	Very high
SAMEA3357140	ERR1023838	INF201	2013	human	urine	Australia	Klebsiella pneumoniae	ybt	ICEKp4	ST45	CG45	-	-	-	-	-	-	-	FIBK	99.41	90.5	KL24	Very high
SAMEA3357245	ERR1015283	INF350	2014	human	sputum	Australia	Klebsiella pneumoniae	ybt	ICEKp4	ST45	CG45	-	-	-	-	-	-	-	FIBK	90.41	98.32	KL52	Very high
SAMEA3357257	ERR1008729	INF268	2013	human	urine	Australia	Klebsiella pneumoniae	ybt	ICEKp4	ST45	CG45	-	-	-	-	-	-	-	FIBK	90.41	98.52	KL24	Very high
SAMEA3357314	ERR1015315	KSB1_1D	2013	human	rectal swab	Australia	Klebsiella pneumoniae	ybt	ICEKp4	ST45	CG45	-	-	-	-	-	-	-	FIBK	90.31	98.42	KL43	High
SAMEA2072949	ERR349785	212	2012	human	sputum	Nepal	Klebsiella pneumoniae	ybt	ICEKp4	ST45	CG45	-	-	-	-	-	-	-	FIBK	90.8	98.62	KL24	Very high
SAMN03853209	SRR2098683	Kpn0013	2012	turkey	Food	USA	Klebsiella pneumoniae	ybt	ICEKp4	ST45	CG45	-	-	-	-	-	-	-	FIBK	90.41	98.52	KL62	Very high
SAMN03853210	SRR2098685	Kpn_0015	2012	turkey	Food	USA	Klebsiella pneumoniae	ybt	ICEKp4	ST45	CG45	-	-	-	-	-	-	-	FIBK	90.41	98.52	KL62	Very high
SAMEA1920559	ERR304800	unknown	2010	human	blood	UK	Klebsiella pneumoniae	ybt	ICEKp4	ST45	CG45	-	-	-	-	-	-	-	FIBK	90.41	98.52	KL24	Good
SAMEA2273627	ERR486763	k957	2004	human	blood	UK	Klebsiella pneumoniae	-	-	ST45	CG45	-	-	-	-	-	-	-	FIBK	90.41	98.52	KL24	Very high
SAMEA2273776	ERR486388	k1989	2008	human	blood	UK	Klebsiella pneumoniae	ybt	ICEKp4	ST45	CG45	-	-	-	-	-	-	-	FIBK	90.41	98.52	KL24	Very high
SAMEA2602957	GCF_000822385.1	S_60BG	2012	human	unknown	Italy	Klebsiella pneumoniae	ybt	ICEKp4	ST45	CG45	-	-	-	-	-	-	-	FIBK	90.6	99.01	KL15	None
SAMEA2602988	GCF_000823005.1	S_94SGR	2012	human	unknown	Italy	Klebsiella pneumoniae	ybt	ICEKp4	ST45	CG45	-	-	-	-	-	-	-	FIBK	90.41	98.52	KL24	High
SAMN02581323	GCA_000688535.1	CHS 21	2012	human	rectal swab	USA	Klebsiella pneumoniae	-	-	ST45	CG45	-	-	-	-	-	-	-	FIBK	90.41	98.52	KL24	Good
SAMN03075675	GCF_000826795.1	UMNturkey9	2012	unknown	Turkey cecum	USA	Klebsiella pneumoniae	ybt	ICEKp4	ST45	CG45	-	-	-	-	-	-	-	FIBK	90.41	98.52	KL24	Very high
SAMN03280399	GCF_001033745.1	MGH102	2014	human	unknown	unknown	Klebsiella pneumoniae	ybt	ICEKp4	ST45	CG45	-	-	-	-	-	-	-	FIBK	90.41	98.52	KL127	None
SAMN03280425	GCF_001034235.1	UCI82	2014	human	unknown	unknown	Klebsiella pneumoniae	ybt	ICEKp4	ST45	CG45	-	-	-	-	-	-	-	FIBK	90.41	98.52	KL24	Very high
SAMEA1904989	ERR276966	unknown	2011	human	unknown	UK	Klebsiella pneumoniae	ybt	ICEKp4	ST45	CG45	-	-	-	-	-	-	-	FIBK	90.41	99.51	KL62	Good
SAMEA1905069	ERR276937	unknown	2011	human	unknown	UK	Klebsiella pneumoniae	ybt	ICEKp4	ST45	CG45	-	-	-	-	-	-	-	FIBK	99.8	90.41	KL24	Very high
SAMEA1905116	ERR276962	unknown	2011	human	unknown	UK	Klebsiella pneumoniae	ybt	ICEKp4	ST45	CG45	-	-	-	-	-	-	-	FIBK	90.41	98.52	KL24	Very high
SAMEA1905139	ERR276926	unknown	2011	human	unknown	UK	Klebsiella pneumoniae	ybt	ICEKp4	ST45	CG45	-	-	-	-	-	-	-	FIBK	90.41	98.52	KL24	Very high
SAMEA3357042	ERR1008696	INF138	2013	human	urine	Australia	Klebsiella pneumoniae	-	-	ST458	-	-	-	-	-	-	-	-	-	-	-	KL142	Very high
SAMEA2273833	ERR486441	k2500	2010	human	blood	UK	Klebsiella pneumoniae	-	-	ST460	-	-	-	-	-	-	-	-	-	-	-	KL140	Very high
SAMN06112162	SRR5082398	KP30	unknown	unknown	unknown	Australia	Klebsiella pneumoniae	-	-	ST461	-	-	-	-	-	-	-	-	-	-	-	KL25	High
SAMEA3184082	ERR720261	TG21974	2011	human	blood	USA	Klebsiella pneumoniae	-	-	ST461	-	-	-	-	-	-	-	-	-	-	-	KL2	Very high
SAMEA3357153	ERR1008754	INF297	2014	human	urine	Australia	Klebsiella pneumoniae	-	-	ST461	-	-	-	-	-	-	-	-	FIBK	90.41	99.6	KL62	Good
SAMEA3357322	ERR1215621	KSB1_1E	2013	human	rectal swab	Australia	Klebsiella pneumoniae	-	-	ST461	-	-	-	-	-	-	-	-	FIBK	90.41	99.6	KL51	Good
SAMEA3357326	ERR1023629	KSB1_5E	2013	human	rectal swab	Australia	Klebsiella pneumoniae	-	-	ST461	-	-	-	-	-	-	-	-	FIBK	90.41	99.6	KL51	Good
SAMN03197772	GCF_001063755.1	570_KPNE	2012	human	sputum	USA	Klebsiella pneumoniae	-	-	ST461	-	-	-	-	-	-	-	-	FIBK	90.41	99.6	KL62	Good
SAMEA3207292	ERR727148	TG21950	2010	human	urine	USA	Klebsiella pneumoniae	-	-	ST461	-	-	-	-	-	-	-	-	FIBK	90.41	99.6	KL2	Good
SAMEA2273807	ERR486415	k2317	2010	human	blood	UK	Klebsiella pneumoniae	-	-	ST465	-	-	-	-	-	-	-	-	FIBK	99.51	90.41	KL54	Very high
SAMEA2602933	GCF_000821905.1	S_32AVR	2013	human	unknown	Italy	Klebsiella pneumoniae	ybt	ICEKp4	ST466	CG35	-	-	-	-	-	-	-	FIBK	90.8	98.62	KL22	Very high
SAMEA2602953	GCF_000822305.1	S_55BG	2012	human	unknown	Italy	Klebsiella pneumoniae	ybt	ICEKp4	ST466	CG35	-	-	-	-	-	-	-	FIBK	90.8	98.62	KL22	None
SAMN02138576	GCA_000492875.1	MGH 36	2012	human	urine	USA	Klebsiella pneumoniae	ybt	ICEKp4	ST466	CG35	-	-	-	-	-	-	-	FIBK	90.8	98.62	KL22	Very high
SAMEA2055003	ERR314527	unknown	2012	human	urine	UK	Klebsiella pneumoniae	-	-	ST471	-	-	-	-	-	-	-	-	FIBK	90.41	99.51	KL57	Very high
SAMN02885338	SRR1508865	H1438	2012	human	blood	Nepal	Klebsiella pneumoniae	-	-	ST478	-	-	-	-	-	-	-	-	FIBK	99.6	90.41	KL125	High
SAMEA2053945	ERR314534	unknown	2012	human	blood	UK	Klebsiella pneumoniae	ybt	ICEKp3	ST48	ST48	-	-	-	-	-	-	-	-	-	-	KL62	High
SAMEA2054047	ERR314466	unknown	2012	human	sputum	UK	Klebsiella pneumoniae	ybt	ICEKp3	ST48	ST48	-	-	-	-	-	-	-	-	-	-	KL62	High
SAMEA2054097	ERR314541	unknown	unknown	human	unknown	UK	Klebsiella pneumoniae	ybt	ICEKp3	ST48	ST48	-	-	-	-	-	-	-	-	-	-	KL62	None
SAMEA2054098	ERR314544	unknown	unknown	human	unknown	UK	Klebsiella pneumoniae	ybt	ICEKp3	ST48	ST48	-	-	-	-	-	-	-	-	-	-	KL62	High
SAMEA2055005	ERR314533	unknown	unknown	human	unknown	UK	Klebsiella pneumoniae	ybt	ICEKp3	ST48	ST48	-	-	-	-	-	-	-	-	-	-	KL62	Good
SAMEA3251439	ERR902053	NCTC11680	unknown	unknown	unknown	unknown	Klebsiella pneumoniae	ybt	ICEKp4	ST48	ST48	-	-	-	-	-	-	-	-	-	-	KL124	Very high
SAMN03486511	GCF_000982085.1	HE12	2012	human	wound	Honduras	Klebsiella pneumoniae	ybt	ICEKp4	ST48	ST48	-	-	-	-	-	-	-	-	-	-	KL62	Good
SAMEA1965793	ERR314546	unknown	unknown	human	unknown	UK	Klebsiella pneumoniae	ybt	ICEKp3	ST48	ST48	-	-	-	-	-	-	-	FIBK	90.31	99.6	KL62	High
SAMEA2053946	ERR314537	unknown	2012	human	sterile fluid	UK	Klebsiella pneumoniae	ybt	ICEKp5	ST48	ST48	-	-	-	-	-	-	-	FIBK	90.8	98.62	KL124	Very high
SAMEA2053948	ERR314543	unknown	unknown	unknown	unknown	UK	Klebsiella pneumoniae	ybt	ICEKp3	ST48	ST48	-	-	-	-	-	-	-	FIBK	90.31	99.6	KL62	Good
SAMEA2054031	ERR314418	unknown	2012	human	blood	UK	Klebsiella pneumoniae	ybt	ICEKp3	ST48	ST48	-	-	-	-	-	-	-	FIBK	90.31	99.6	KL62	Good
SAMEA2055008	ERR314542	unknown	unknown	human	unknown	UK	Klebsiella pneumoniae	ybt	ICEKp3	ST48	ST48	-	-	-	-	-	-	-	FIBK	90.31	99.6	KL62	Good
SAMEA2055009	ERR314545	unknown	unknown	human	unknown	UK	Klebsiella pneumoniae	ybt	ICEKp3	ST48	ST48	-	-	-	-	-	-	-	FIBK	90.31	99.6	KL62	Good
SAMN06112148	SRR5082400	KP15	unknown	unknown	unknown	Australia	Klebsiella pneumoniae	ybt	ICEKp4	ST48	ST48	-	-	-	-	-	-	-	FIBK	90.41	98.52	KL124	Very high
SAMN06112149	SRR5082383	KP16	unknown	unknown	unknown	Australia	Klebsiella pneumoniae	-	-	ST48	ST48	-	-	-	-	-	-	-	FIBK	90.41	98.52	KL124	Very high
SAMN06112152	SRR5082391	KP19	unknown	unknown	unknown	Australia	Klebsiella pneumoniae	ybt	ICEKp4	ST48	ST48	-	-	-	-	-	-	-	FIBK	90.41	98.52	KL124	Good
SAMN06112153	SRR5082382	KP21	unknown	unknown	unknown	Australia	Klebsiella pneumoniae	ybt	ICEKp4	ST48	ST48	-	-	-	-	-	-	-	FIBK	90.41	98.52	KL124	Very high
SAMN06112154	SRR5082403	KP22	unknown	unknown	unknown	Australia	Klebsiella pneumoniae	ybt	ICEKp4	ST48	ST48	-	-	-	-	-	-	-	FIBK	90.41	98.52	KL124	Very high
SAMN06112155	SRR5082401	KP23	unknown	unknown	unknown	Australia	Klebsiella pneumoniae	ybt	ICEKp4	ST48	ST48	-	-	-	-	-	-	-	FIBK	90.41	98.52	KL124	Very high
SAMN06112156	SRR5082386	KP24	unknown	unknown	unknown	Australia	Klebsiella pneumoniae	ybt	ICEKp4	ST48	ST48	-	-	-	-	-	-	-	FIBK	90.41	98.52	KL124	Very high
SAMN06112158	SRR5082389	KP26	unknown	unknown	unknown	Australia	Klebsiella pneumoniae	ybt	ICEKp4	ST48	ST48	-	-	-	-	-	-	-	FIBK	90.41	98.52	KL124	Good
SAMN06112159	SRR5082392	KP27	unknown	unknown	unknown	Australia	Klebsiella pneumoniae	ybt	ICEKp4	ST48	ST48	-	-	-	-	-	-	-	FIBK	90.41	98.52	KL124	Good
SAMN06112160	SRR5082394	KP28	unknown	unknown	unknown	Australia	Klebsiella pneumoniae	ybt	ICEKp4	ST48	ST48	-	-	-	-	-	-	-	FIBK	90.41	98.52	KL124	Good
SAMN06112161	SRR5082397	KP29	unknown	unknown	unknown	Australia	Klebsiella pneumoniae	ybt	ICEKp4	ST48	ST48	-	-	-	-	-	-	-	FIBK	90.41	98.52	KL124	Good
SAMN06112163	SRR5082399	KP31	unknown	unknown	unknown	Australia	Klebsiella pneumoniae	ybt	ICEKp4	ST48	ST48	-	-	-	-	-	-	-	FIBK	90.41	98.52	KL124	Very high
SAMN06112164	SRR5082385	KP32	unknown	unknown	unknown	Australia	Klebsiella pneumoniae	ybt	ICEKp4	ST48	ST48	-	-	-	-	-	-	-	FIBK	90.41	98.52	KL124	Good
SAMN06112165	SRR5082387	KP33	unknown	unknown	unknown	Australia	Klebsiella pneumoniae	ybt	ICEKp4	ST48	ST48	-	-	-	-	-	-	-	FIBK	90.41	98.52	KL124	Good
SAMN06112166	SRR5082402	KP34	unknown	unknown	unknown	Australia	Klebsiella pneumoniae	ybt	ICEKp4	ST48	ST48	-	-	-	-	-	-	-	FIBK	90.41	98.52	KL124	Good
SAMN06112167	SRR5082388	KP20	unknown	unknown	unknown	Australia	Klebsiella pneumoniae	ybt	ICEKp4	ST48	ST48	-	-	-	-	-	-	-	FIBK	90.41	98.52	KL124	Good
SAMEA882155	ERS011834	K282Ax	2005	human	intestinal	Vietnam	Klebsiella pneumoniae	ybt	ICEKp3	ST48	ST48	-	-	-	-	-	-	-	FIBK	90.31	99.6	KL62	Good
SAMEA882167	ERS005784	AJ256	2002	human	urine	Australia	Klebsiella pneumoniae	ybt	ICEKp4	ST48	ST48	-	-	-	-	-	-	-	FIBK	90.41	98.52	KL124	Good
SAMEA882171	ERS005780	AJ303	2002	human	urine	Australia	Klebsiella pneumoniae	ybt	ICEKp4	ST48	ST48	-	-	-	-	-	-	-	FIBK	90.41	98.52	KL124	Very high
SAMEA882220	ERS011895	UI 10871	2007	human	sterile	Laos	Klebsiella pneumoniae	ybt	ICEKp3	ST48	ST48	-	-	-	-	-	-	-	FIBK	90.31	99.6	KL62	Good
SAMEA882238	ERS011918	DB270/04	2004	human	sterile	Singapore	Klebsiella pneumoniae	ybt	ICEKp3	ST48	ST48	-	-	-	-	-	-	-	FIBK	90.31	99.6	KL62	Good
SAMEA3251436	ERR902050	NCTC11674	unknown	unknown	unknown	unknown	Klebsiella pneumoniae	ybt+clb	ICEKp10	ST48	ST48	-	-	-	-	-	-	-	FIBK	90.8	98.62	KL124	Very high
SAMEA2273799	ERR486407	k2265	2010	human	blood	UK	Klebsiella pneumoniae	ybt+clb	ICEKp10	ST48	ST48	-	-	-	-	-	-	-	FIBK	90.41	98.52	KL124	None
SAMEA2273818	ERR486426	k2362	2010	human	blood	UK	Klebsiella pneumoniae	ybt	ICEKp6	ST48	ST48	-	-	-	-	-	-	-	FIBK	90.31	99.6	KL62	Good
SAMEA2273879	ERR486512	k2158	2009	human	blood	UK	Klebsiella pneumoniae	-	-	ST48	ST48	-	-	-	-	-	-	-	FIBK	90.31	99.6	KL62	Good
SAMN02463956	GCA_000300655.1	WGLW1	unknown	unknown	unknown	USA	Klebsiella pneumoniae	ybt+clb	ICEKp10	ST48	ST48	-	-	-	-	-	-	-	FIBK	90.41	98.52	KL124	Very high
SAMN02463958	GCA_000300935.1	WGLW3	unknown	unknown	unknown	USA	Klebsiella pneumoniae	ybt+clb	ICEKp10	ST48	ST48	-	-	-	-	-	-	-	FIBK	90.41	98.52	KL124	Very high
SAMN02469356	GCA_000255975.1	LCT-KP214	unknown	human	pneumonia	China	Klebsiella pneumoniae	ybt+clb	ICEKp10	ST48	ST48	-	-	-	-	-	-	-	FIBK	90.8	98.62	KL124	Very high
SAMN02469374	GCA_000441835.1	LCT-KP182	unknown	human	unknown	China	Klebsiella pneumoniae	ybt+clb	ICEKp10	ST48	ST48	-	-	-	-	-	-	-	FIBK	90.8	98.62	KL124	Very high
SAMN02469375	GCA_000441855.1	LCT-KP289	unknown	human	unknown	China	Klebsiella pneumoniae	ybt+clb	ICEKp10	ST48	ST48	-	-	-	-	-	-	-	FIBK	90.8	98.62	KL124	Very high
SAMN03486512	GCF_000981955.1	MRSN 2404	2009	human	wound	USA	Klebsiella pneumoniae	-	-	ST48	ST48	-	-	-	-	-	-	-	FIBK	90.31	99.6	KL62	Good
SAMN03486519	GCF_000982215.1	MRSN 3562	2011	human	blood	USA	Klebsiella pneumoniae	ybt	ICEKp5	ST48	ST48	-	-	-	-	-	-	-	FIBK	90.31	99.6	KL62	Good
SAMEA1905047	ERR276936	unknown	2011	human	unknown	UK	Klebsiella pneumoniae	ybt+clb	ICEKp10	ST48	ST48	-	-	-	-	-	-	-	FIBK	90.8	98.62	KL124	Very high
SAMN02885295	SRR1508866	C1046	2011	human	Blood or urine	Nepal	Klebsiella pneumoniae	-	-	ST48	ST48	-	-	-	-	-	-	-	FIBK	99.6	90.41	KL124	Very high
SAMEA882146	ERS012050	1993	2005	human	sterile	Indonesia	Klebsiella pneumoniae	-	-	ST482	-	-	-	-	-	-	-	-	FIBK	99.7	90.41	KL18	Very high
SAMEA3357227	ERR1008716	INF251	2013	human	urine	Australia	Klebsiella pneumoniae	-	-	ST485	CG45	-	-	-	-	-	-	-	-	-	-	KL28	Very high
SAMEA3357229	ERR1008717	INF252	2013	human	urine	Australia	Klebsiella pneumoniae	-	-	ST485	CG45	-	-	-	-	-	-	-	-	-	-	KL28	Very high
SAMN03278119	GCF_000818615.1	ST485	2014	human	urine	Australia	Klebsiella pneumoniae	ybt	ICEKp2	ST485	CG45	-	-	-	-	-	-	-	-	-	-	KL28	Good
SAMEA1712944	ERR257611	unknown	2009	human	blood	UK	Klebsiella pneumoniae	ybt	ICEKp5	ST485	CG45	-	-	-	-	-	-	-	FIBK	90.6	99.01	KL8	Very high
SAMEA2054923	ERR314467	unknown	2012	human	urine	UK	Klebsiella pneumoniae	-	-	ST485	CG45	-	-	-	-	-	-	-	FIBK	90.5	99.8	KL25	High
SAMN03853235	SRR2098760	Kpn0024	2012	turkey	Food	USA	Klebsiella pneumoniae	-	-	ST487	-	-	-	-	-	-	-	-	FIBK	90.41	98.52	KL8	Perfect
SAMEA2273585	ERR486336	k702	2003	human	blood	UK	Klebsiella pneumoniae	-	-	ST490	CG490	-	-	-	-	-	-	-	-	-	-	KL3	Very high
SAMEA1904979	ERR276960	unknown	2011	human	unknown	UK	Klebsiella pneumoniae	-	-	ST490	CG490	-	-	-	-	-	-	-	-	-	-	KL3	Very high
[truncated: 734 more rows]

## Sheet: Legend
biosample	biosample id
accession	Genbank or ENA accession if known
strain	strain name
year	Year of isolation if known
source	Source of isolation if known
specimen	Specimen type if known
country	Country of isolation if known
species	Klebsiella species (subspecies)
ybt_clb	Presence/absence of yersiniabactin (ybt) and/or colibactin (clb) loci
ICEKp	yersiniabactin ICEKp variant if known
chr_ST	Chromosomal sequence type
CG	Clonal group
iuc_iro	Presence/absence of aerobactin (iuc) and/or salmochelin (iro) loci; iro* indicating partial iro locus with gene deletions
iuc_lineage	Aerobactin lineage; NT: non-typeable iuc locus
AbST	Aerobactin sequence type; NT: non-typeable iuc locus
iro_lineage	Salmochelin lineage; NT: non-typeable iro locus
SmST	Salmochelin sequence type; NT: non-typeable iro locus
rmpA_copies	Number of rmpA gene copies
iro_iuc_MGE_summary	Mobile genetic element mobilising iuc and/or iro; excluded: strains with non-typeable iro/iuc loci excluded from further analysis
FIBK_FIB_replicon	Presence/absence of FIBK and/or FIB replicon
identity_KpVP1_FIBK	Percentage identity of BLAST hit compared to FIBK repA from KpVP-1 reference pK2044
identity_KpVP2_FIBK	Percentage identity of BLAST hit compared to FIBK repA from KpVP-2 reference Kp52.145 pII
K_locus	Best match K locus determined by Kaptive
K_locus_confidence	Confidence level of Kaptive call
