# Supplementary material for: Tracking key virulence loci encoding aerobactin and salmochelin siderophore synthesis in Klebsiella pneumoniae
Source: Genome Med. 2018 Oct 29;10:77. doi: 10.1186/s13073-018-0587-5 (PMC6205773; doi:10.1186/s13073-018-0587-5)
Supplement: Supplementary file 4 — Aerobactin sequence types (AbSTs) and corresponding alleles. (TXT 2 kb) [file 13073_2018_587_MOESM4_ESM.txt]

ST	iucA	iucB	iucC	iucD	iutA
1	iucA_1	iucB_1	iucC_1	iucD_1	iutA_1
2	iucA_2	iucB_6	iucC_13	iucD_6	iutA_46
3	iucA_2	iucB_6	iucC_13	iucD_6	iutA_26
4	iucA_5	iucB_4	iucC_3	iucD_11	iutA_6
5	iucA_1	iucB_1	iucC_1	iucD_1	iutA_10
6	iucA_2	iucB_6	iucC_5	iucD_15	iutA_8
7	iucA_5	iucB_4	iucC_16	iucD_11	iutA_6
8	iucA_1	iucB_1	iucC_1	iucD_1	iutA_50
9	iucA_1	iucB_1	iucC_1	iucD_1	iutA_7
10	iucA_11	iucB_4	iucC_9	iucD_3	iutA_12
11	iucA_7	iucB_2	iucC_2	iucD_2	iutA_2
12	iucA_8	iucB_1	iucC_1	iucD_1	iutA_1
13	iucA_9	iucB_7	iucC_7	iucD_8	iutA_9
14	iucA_2	iucB_2	iucC_2	iucD_2	iutA_2
15	iucA_1	iucB_1	iucC_1	iucD_7	iutA_1
16	iucA_1	iucB_3	iucC_1	iucD_1	iutA_1
17	iucA_6	iucB_1	iucC_6	iucD_1	iutA_1
18	iucA_21	iucB_1	iucC_1	iucD_19	iutA_1
19	iucA_10	iucB_1	iucC_8	iucD_9	iutA_11
20	iucA_1	iucB_1	iucC_1	iucD_1	iutA_3
21	iucA_1	iucB_19	iucC_1	iucD_1	iutA_1
22	iucA_1	iucB_1	iucC_29	iucD_1	iutA_10
23	iucA_14	iucB_9	iucC_12	iucD_12	iutA_16
24	iucA_2	iucB_6	iucC_5	iucD_6	iutA_8
25	iucA_9	iucB_7	iucC_12	iucD_8	iutA_17
26	iucA_1	iucB_1	iucC_20	iucD_1	iutA_49
27	iucA_1	iucB_1	iucC_1	iucD_18	iutA_1
28	iucA_20	iucB_1	iucC_1	iucD_1	iutA_1
29	iucA_3	iucB_4	iucC_3	iucD_3	iutA_4
30	iucA_4	iucB_5	iucC_4	iucD_4	iutA_5
31	iucA_2	iucB_10	iucC_14	iucD_2	iutA_26
32	iucA_9	iucB_11	iucC_12	iucD_8	iutA_17
33	iucA_1	iucB_1	iucC_1	iucD_1	iutA_47
34	iucA_1	iucB_1	iucC_1	iucD_16	iutA_1
35	iucA_1	iucB_1	iucC_17	iucD_1	iutA_1
36	iucA_39	iucB_1	iucC_1	iucD_1	iutA_1
37	iucA_1	iucB_1	iucC_31	iucD_1	iutA_1
38	iucA_2	iucB_2	iucC_2	iucD_17	iutA_2
39	iucA_5	iucB_4	iucC_3	iucD_5	iutA_6
40	iucA_24	iucB_4	iucC_3	iucD_20	iutA_6
41	iucA_12	iucB_14	iucC_22	iucD_21	iutA_51
42	iucA_12	iucB_14	iucC_22	iucD_22	iutA_13
43	iucA_25	iucB_9	iucC_25	iucD_23	iutA_52
44	iucA_4	iucB_5	iucC_26	iucD_4	iutA_5
45	iucA_28	iucB_4	iucC_3	iucD_11	iutA_54
46	iucA_5	iucB_4	iucC_3	iucD_27	iutA_6
47	iucA_5	iucB_16	iucC_3	iucD_11	iutA_6
48	iucA_34	iucB_18	iucC_11	iucD_28	iutA_6
49	iucA_25	iucB_9	iucC_30	iucD_31	iutA_52
50	iucA_43	iucB_20	iucC_3	iucD_32	iutA_6
51	iucA_5	iucB_4	iucC_27	iucD_11	iutA_6
52	iucA_26	iucB_5	iucC_4	iucD_24	iutA_5
53	iucA_27	iucB_4	iucC_27	iucD_25	iutA_53
54	iucA_30	iucB_4	iucC_3	iucD_3	iutA_12
55	iucA_31	iucB_4	iucC_3	iucD_3	iutA_12
56	iucA_35	iucB_4	iucC_3	iucD_20	iutA_6
57	iucA_27	iucB_4	iucC_3	iucD_20	iutA_6
58	iucA_37	iucB_5	iucC_4	iucD_4	iutA_56
59	iucA_45	iucB_22	iucC_33	iucD_35	iutA_48
60	iucA_45	iucB_12	iucC_33	iucD_35	iutA_60
61	iucA_45	iucB_24	iucC_33	iucD_35	iutA_61
62	iucA_45	iucB_12	iucC_33	iucD_35	iutA_61
