# Supplementary material for: Tracking key virulence loci encoding aerobactin and salmochelin siderophore synthesis in Klebsiella pneumoniae
Source: Genome Med. 2018 Oct 29;10:77. doi: 10.1186/s13073-018-0587-5 (PMC6205773; doi:10.1186/s13073-018-0587-5)
Supplement: Supplementary file 5 — Salmochelin sequence types (SmSTs) and corresponding alleles. (TXT 1 kb) [file 13073_2018_587_MOESM5_ESM.txt]

ST	iroB	iroC	iroD	iroN
1	iroB_1	iroC_1	iroD_1	iroN_1
2	iroB_1	iroC_4	iroD_1	iroN_1
3	iroB_2	iroC_3	iroD_2	iroN_2
4	iroB_4	iroC_25	iroD_5	iroN_9
5	iroB_4	iroC_21	iroD_5	iroN_9
6	iroB_4	iroC_9	iroD_13	iroN_4
7	iroB_6	iroC_19	iroD_10	iroN_5
8	iroB_1	iroC_8	iroD_1	iroN_1
9	iroB_7	iroC_16	iroD_9	iroN_8
10	iroB_1	iroC_13	iroD_1	iroN_1
11	iroB_6	iroC_14	iroD_8	iroN_6
12	iroB_2	iroC_34	iroD_2	iroN_2
13	iroB_1	iroC_15	iroD_1	iroN_7
14	iroB_1	iroC_1	iroD_1	iroN_3
15	iroB_1	iroC_1	iroD_3	iroN_1
16	iroB_1	iroC_37	iroD_1	iroN_1
17	iroB_6	iroC_19	iroD_11	iroN_16
18	iroB_21	iroC_39	iroD_19	iroN_5
19	iroB_1	iroC_2	iroD_1	iroN_1
20	iroB_4	iroC_21	iroD_5	iroN_18
21	iroB_6	iroC_38	iroD_10	iroN_5
22	iroB_4	iroC_9	iroD_5	iroN_4
23	iroB_1	iroC_30	iroD_1	iroN_14
24	iroB_1	iroC_20	iroD_1	iroN_1
25	iroB_6	iroC_19	iroD_11	iroN_5
26	iroB_16	iroC_34	iroD_2	iroN_2
27	iroB_9	iroC_22	iroD_2	iroN_10
28	iroB_6	iroC_18	iroD_10	iroN_5
29	iroB_10	iroC_4	iroD_1	iroN_1
30	iroB_1	iroC_27	iroD_1	iroN_1
31	iroB_1	iroC_28	iroD_1	iroN_1
32	iroB_6	iroC_36	iroD_11	iroN_5
33	iroB_22	iroC_33	iroD_12	iroN_15
34	iroB_23	iroC_48	iroD_17	iroN_19
35	iroB_23	iroC_49	iroD_18	iroN_20
